# Supplementary material for: Important factors for public acceptance of the final disposal of contaminated soil and wastes resulting from the Fukushima Daiichi nuclear power station accident
Source: PLoS One. 2022 Jun 22;17(6):e0269702. doi: 10.1371/journal.pone.0269702 (PMC9216558; doi:10.1371/journal.pone.0269702)
Supplement: S1 Table — (XLSX) [file pone.0269702.s001.xlsx]

## Sheet: rawdatasoil
aq9_1	aq9_2	aq9_3	aq9_4	aq9_5	bq9_1	bq9_2	bq9_3	bq9_4	bq9_5	cq9_1	cq9_2	cq9_3	cq9_4	cq9_5	dq9_1	dq9_2	dq9_3	dq9_4	dq9_5	eq9_1	eq9_2	eq9_3	eq9_4	eq9_5	q1	q2	q3	q4	q5	q6	q7	q8	q9	q10	q11	q12	q13	q14	q15	q16	q17	q18	q19	q20
[Neighborhood, Offering comments, One , Medium and high]1<-->6[Municipality, Top-down, One , Large and medium]	[Municipality, Top-down, One , Large and medium]1<-->6[Municipality, Reflection of opinions, Eight, Medium and high]	[Prefecture, Reflection of opinions, One , Small and very high]1<-->6[Neighborhood, Reflection of opinions, 46, Large and medium]	[Neighborhood, Top-down, Eight, Small and very high]1<-->6[Neighborhood, Reflection of opinions, 46, Large and medium]	[Prefecture, Offering comments, Eight, Large and medium]1<-->6[Municipality, Offering comments, 46, Small and very high]	[Neighborhood, Offering comments, One , Medium and high]1<-->6[Prefecture, Reflection of opinions, One , Small and very high]	[Municipality, Top-down, One , Large and medium]1<-->6[Neighborhood, Reflection of opinions, 46, Large and medium]	[Prefecture, Reflection of opinions, One , Small and very high]1<-->6[Municipality, Offering comments, 46, Small and very high]	[Municipality, Reflection of opinions, Eight, Medium and high]1<-->6[Prefecture, Offering comments, Eight, Large and medium]	[Prefecture, Offering comments, Eight, Large and medium]1<-->6[Prefecture, Top-down, 46, Medium and high]	[Neighborhood, Offering comments, One , Medium and high]1<-->6[Neighborhood, Top-down, Eight, Small and very high]	[Municipality, Top-down, One , Large and medium]1<-->6[Municipality, Offering comments, 46, Small and very high]	[Prefecture, Reflection of opinions, One , Small and very high]1<-->6[Prefecture, Top-down, 46, Medium and high]	[Municipality, Reflection of opinions, Eight, Medium and high]1<-->6[Neighborhood, Reflection of opinions, 46, Large and medium]	[Neighborhood, Reflection of opinions, 46, Large and medium]1<-->6[Municipality, Offering comments, 46, Small and very high]	[Municipality, Top-down, One , Large and medium]1<-->6[Prefecture, Reflection of opinions, One , Small and very high]	[Prefecture, Reflection of opinions, One , Small and very high]1<-->6[Prefecture, Offering comments, Eight, Large and medium]	[Neighborhood, Top-down, Eight, Small and very high]1<-->6[Municipality, Reflection of opinions, Eight, Medium and high]	[Municipality, Reflection of opinions, Eight, Medium and high]1<-->6[Municipality, Offering comments, 46, Small and very high]	[Neighborhood, Reflection of opinions, 46, Large and medium]1<-->6[Prefecture, Top-down, 46, Medium and high]	[Municipality, Top-down, One , Large and medium]1<-->6[Neighborhood, Top-down, Eight, Small and very high]	[Prefecture, Reflection of opinions, One , Small and very high]1<-->6[Municipality, Reflection of opinions, Eight, Medium and high]	[Neighborhood, Top-down, Eight, Small and very high]1<-->6[Prefecture, Offering comments, Eight, Large and medium]	[Prefecture, Offering comments, Eight, Large and medium]1<-->6[Neighborhood, Reflection of opinions, 46, Large and medium]	[Municipality, Offering comments, 46, Small and very high]1<-->6[Prefecture, Top-down, 46, Medium and high]	Do you know that the law stipulates that the removed soil is disposed of outside Fukushima Prefecture within 30 years after the start of interim storage?	If a final disposal site for removed soil is built in your municipality, what do you think of the following? Final disposal is intuitively frightening.	If a final disposal site for removed soil is built in your municipality, what do you think of the following? Final disposal site causes unnoticed damage.	If a final disposal site for removed soil is built in your municipality, what do you think of the following? Final disposal site nearby causes massive damage.	If a final disposal site for removed soil is built in your municipality, what do you think of the following? Final disposal site causes many victims at once.	If a final disposal site for removed soil is built in your municipality, what do you think of the following? Final disposal site causes life-threatening damage.	If a final disposal site for removed soil is built in your municipality, what do you think of the following? Damage caused by a final disposal site varies from person to person.	If a final disposal site for removed soil is built in your municipality, what do you think of the following? Damage caused by a final disposal site affects future generations.	If a final disposal site for removed soil is built in your municipality, what do you think of the following? Damage caused by final disposal site continues to increase.	If a final disposal site for removed soil is built in your municipality, what do you think of the following? Reducing damage caused by a final disposal site is difficult.	If a final disposal site for removed soil is built in your municipality, what do you think of the following? I can avoid a damage caused by a final disposal site by myself.	If a final disposal site for removed soil is built in your municipality, what do you think of the following? Damage caused by a final disposal site is not immediately apparent.	If a final disposal site for removed soil is built in your municipality, what do you think of the following? Process of damage caused by a final disposal site is not well understood.	If a final disposal site for removed soil is built in your municipality, what do you think of the following? Damage caused by a final disposal site is unpredictable.	If a final disposal site for removed soil is built in your municipality, what do you think of the following? Damage caused by a final disposal site has never been seen before.	If a final disposal site for removed soil is built in your municipality, what do you think of the following? Damage caused by a final disposal site is not scientifically understood.	Trust as the entity for final disposal	Ability to proceed with the project appropriately.	Proceed with the project fairly.	Proceed with the project with the same values as residents.
3	4	3	4	4																					3	5	5	5	4	4	4	4	4	3	4	5	5	5	4	4	5	5	5	4
3	4	4	4	3																					1	3	3	3	3	3	3	3	3	3	3	3	3	3	3	3	3	3	3	3
3	3	4	4	4																					1	3	3	3	3	3	3	3	3	3	3	3	3	3	3	3	3	3	3	3
3	6	5	2	6																					1	3	3	3	3	3	3	3	3	3	3	3	3	3	3	3	3	3	3	3
3	5	2	5	5																					1	4	4	4	4	4	4	4	4	4	4	4	4	4	4	4	3	3	3	3
4	4	4	4	4																					1	3	3	3	2	3	3	3	3	3	3	3	3	3	3	3	3	3	3	3
4	3	3	4	2																					3	4	4	4	3	3	4	4	4	4	3	3	4	5	4	5	4	3	3	3
3	3	4	4	4																					2	4	4	5	5	5	4	5	5	5	5	4	4	5	5	4	4	4	4	1
5	4	6	2	3																					1	3	3	2	4	2	4	4	4	4	4	4	4	4	4	4	4	4	4	4
4	4	4	4	4																					1	3	3	3	3	3	3	3	3	3	3	3	3	3	3	3	3	3	3	3
3	3	3	3	3																					1	3	3	3	3	3	3	3	3	3	3	3	3	3	3	3	3	3	3	3
5	5	5	4	5																					3	4	4	4	4	4	4	4	4	4	4	4	4	4	4	4	4	4	4	4
2	5	2	2	3																					1	5	4	4	4	4	4	5	5	5	1	3	3	3	4	4	1	1	1	1
4	4	4	5	3																					3	3	3	3	3	3	5	3	3	3	3	4	5	5	4	4	3	3	3	2
2	5	5	5	5																					2	4	3	2	3	2	4	4	2	3	3	3	4	4	4	4	4	4	4	4
3	3	3	4	3																					1	3	3	3	3	3	3	3	3	3	3	3	4	4	3	3	3	3	3	3
4	4	4	4	4																					1	3	3	3	3	3	3	3	3	3	3	3	3	3	3	3	2	2	2	1
5	3	3	4	4																					1	4	2	2	3	4	4	3	4	2	3	3	4	4	3	2	4	3	2	3
3	5	5	3	4																					1	4	4	3	2	3	4	4	4	4	4	5	4	4	4	4	2	2	4	3
4	4	4	4	4																					1	3	3	3	3	3	3	3	3	3	3	3	3	3	3	3	3	3	3	3
										3	2	3	3	3											2	5	4	4	4	4	4	5	4	5	2	4	3	4	4	3	2	3	3	2
3	4	1	3	3																					1	3	3	4	2	2	3	3	2	3	4	3	5	5	4	4	3	2	2	2
3	5	4	4	6																					2	2	2	3	3	3	5	3	3	3	2	4	5	5	3	3	2	1	1	1
					4	6	4	6	1																2	5	3	3	3	3	4	5	3	4	2	4	4	4	4	4	2	1	1	1
					5	5	5	5	5																1	2	3	2	2	2	3	2	2	2	2	2	3	2	2	2	2	3	2	2
4	5	6	4	6																					1	5	5	2	1	3	5	4	2	3	1	4	2	2	2	3	3	1	1	1
1	2	5	5	2																					2	4	5	4	4	4	4	4	3	5	2	5	4	5	5	4	2	3	1	1
2	3	2	3	5																					4	4	4	4	4	4	4	5	4	4	2	2	2	4	4	4	3	2	3	2
3	4	4	5	4																					1	4	3	5	4	4	4	4	3	4	4	4	4	4	3	3	5	4	4	5
3	3	4	4	3																					1	4	3	3	3	4	3	3	3	2	3	3	4	3	3	3	3	4	3	3
3	4	4	4	5																					1	5	4	4	4	4	4	4	4	4	4	4	4	4	4	4	2	2	2	2
1	6	1	5	2																					3	4	4	3	3	3	4	3	3	3	3	4	4	4	4	4	3	3	3	3
4	4	4	4	4																					1	3	3	3	3	3	3	3	3	3	3	3	3	3	3	3	3	3	3	3
3	4	4	4	4																					1	5	5	5	2	5	5	5	5	5	1	4	5	5	5	5	1	1	1	1
5	6	5	5	5																					1	5	5	5	3	3	4	5	5	4	1	2	2	4	4	4	1	1	1	1
4	4	6	4	3																					1	3	2	1	1	1	3	4	2	3	1	5	5	5	5	4	2	3	3	3
3	3	3	3	3																					2	3	3	3	3	3	3	3	3	3	3	3	3	3	3	3	3	3	3	3
2	5	4	5	5																					1	3	2	3	2	2	4	3	3	3	3	4	4	4	3	4	4	4	4	3
3	5	2	4	3																					1	4	4	4	4	4	4	4	4	4	4	4	4	4	4	4	4	3	3	3
					3	3	3	3	3																2	3	3	3	3	3	3	3	3	3	3	3	3	3	3	3	3	3	3	3
3	4	3	2	4																					3	5	5	5	5	4	5	5	5	5	1	3	5	5	5	5	2	1	2	1
4	4	4	5	3																					3	3	3	2	2	2	3	3	3	2	4	3	3	3	4	4	2	2	2	2
4	4	4	4	4																					1	4	4	4	3	4	3	3	4	3	3	3	3	3	3	3	3	3	3	3
3	3	3	3	2																					2	4	3	3	3	3	3	4	4	4	4	4	4	4	4	4	4	4	4	4
					6	2	2	2	4																1	2	3	3	2	2	3	5	3	3	3	4	5	5	4	5	3	2	2	2
4	3	4	3	4																					3	3	2	3	3	3	3	4	4	3	4	4	4	4	4	4	3	2	2	2
3	3	4	3	4																					2	3	3	3	3	3	3	3	3	3	3	3	3	3	3	3	3	3	3	3
4	3	5	5	3																					2	2	2	2	2	2	4	4	2	2	4	4	3	3	3	3	3	3	3	3
1	6	4	1	3																					2	3	3	3	3	3	3	3	3	3	3	3	3	3	3	3	3	3	3	3
6	6	6	6	6																					1	1	3	2	2	2	4	4	2	4	2	4	4	4	4	4	2	2	2	2
4	4	5	4	4																					1	3	4	3	2	3	5	4	2	2	3	3	5	5	4	3	4	2	2	1
										3	4	3	4	4											1	3	3	3	2	2	3	3	2	3	3	4	4	4	4	3	4	4	3	3
					5	4	4	3	4																3	3	3	3	3	3	3	3	3	3	3	3	3	3	3	3	3	3	3	3
4	4	4	4	4																					1	3	3	2	3	3	4	3	3	3	3	4	3	3	4	2	3	3	2	1
					4	3	2	5	2																2	4	4	3	3	4	4	4	3	3	2	3	3	4	4	4	3	3	3	3
4	4	1	3	2																					1	3	4	3	3	3	3	4	3	3	2	4	4	4	4	4	4	4	4	3
					3	4	4	4	4																1	3	3	3	3	3	3	3	3	3	3	3	3	3	3	3	3	3	3	3
4	5	5	5	6																					2	3	2	2	2	2	3	4	2	3	2	4	4	4	4	4	3	2	3	3
4	3	5	5	4																					1	5	3	4	3	3	4	4	4	4	4	4	4	4	5	4	4	3	3	3
					4	5	5	4	5																1	2	2	3	3	1	3	4	1	1	4	3	2	1	1	3	4	3	4	4
4	4	3	4	4																					1	4	4	4	3	4	4	5	3	4	2	4	5	5	5	5	3	3	3	3
2	5	5	5	2																					3	3	2	3	3	2	3	3	2	3	3	4	3	3	3	3	4	4	4	4
3	3	3	3	3																					2	4	4	4	4	4	3	3	3	3	3	3	3	4	3	3	3	3	3	3
5	5	5	5	2																					1	3	3	2	2	3	4	4	3	3	2	3	4	4	4	4	3	3	3	2
3	3	4	3	4																					1	3	3	3	3	3	3	3	3	3	3	3	3	3	3	3	3	3	3	3
					4	3	4	4	5																1	5	4	4	4	4	4	5	4	4	2	3	2	2	4	4	4	4	3	3
4	4	3	4	2																					1	4	4	4	4	3	4	5	3	4	1	5	5	5	4	4	4	3	3	1
										6	6	2	6	6											3	5	5	5	5	5	4	5	5	5	1	1	5	4	5	5	1	1	1	1
					4	2	4	2	2																1	4	5	3	3	3	4	4	3	3	1	4	2	4	2	2	3	2	2	1
					3	5	5	5	2																2	4	3	2	2	2	4	3	3	4	4	5	4	5	4	4	3	3	3	3
										3	4	4	3	3											3	3	3	3	3	3	3	3	3	3	3	3	3	3	3	3	3	3	3	3
1	6	2	3	3																					3	5	4	3	2	4	5	4	4	4	1	5	5	5	4	5	1	1	1	1
					3	3	3	3	3																1	3	3	3	3	3	3	3	3	3	3	3	3	3	3	3	3	3	3	3
					5	2	2	2	3																3	5	5	5	5	5	3	4	4	5	1	2	4	5	5	5	1	2	3	1
															6	4	6	3	1						3	3	3	1	1	1	4	3	1	1	3	3	4	3	3	4	3	3	4	3
					1	4	1	5	2																1	5	5	5	5	5	4	5	5	4	1	3	3	5	5	5	1	1	1	1
					6	6	1	1	1																1	5	5	4	4	4	4	4	4	4	3	3	3	3	3	3	1	2	2	1
					4	4	4	3	4																1	3	2	3	3	3	3	3	3	3	3	3	3	3	3	3	2	3	3	3
										3	3	4	2	2											2	5	5	4	5	5	4	5	4	5	5	5	5	5	4	3	1	2	4	4
3	4	3	3	4																					2	4	4	2	2	1	3	2	2	2	2	4	4	4	4	4	3	3	3	3
					4	4	4	4	3																1	2	3	3	2	3	3	3	3	2	3	3	4	3	3	3	3	4	3	3
					6	6	1	1	1																1	3	3	3	3	3	3	3	3	3	3	3	3	3	3	3	3	3	3	3
					3	4	3	3	4																2	3	3	3	3	3	3	3	3	3	3	3	3	3	3	3	3	4	3	3
2	5	1	6	5																					2	4	4	4	2	4	2	4	4	4	2	4	1	4	4	4	3	3	3	1
					4	3	3	6	1																1	5	3	2	2	1	5	5	1	1	1	5	5	5	5	4	3	3	2	2
3	6	4	5	5																					2	4	3	3	3	3	3	3	3	4	2	4	4	4	4	4	2	2	2	2
					3	5	4	4	3																1	5	4	3	3	3	4	3	3	3	3	4	4	4	3	4	4	4	4	2
										6	1	6	1	1											1	5	3	3	3	3	3	3	3	3	3	5	5	5	5	3	3	3	3	3
					4	4	5	4	4																1	3	3	2	1	2	3	3	2	2	2	4	4	4	4	4	4	4	4	3
4	5	3	5	4																					3	3	3	3	3	3	4	4	3	4	1	4	4	4	4	3	3	3	3	2
										4	2	4	2	3											1	3	3	3	3	3	3	3	3	3	3	3	3	3	3	3	3	3	3	3
					3	4	4	4	4																1	4	3	4	4	4	4	3	3	2	4	5	4	4	3	4	4	5	4	3
3	4	4	4	3																					3	4	3	2	3	3	4	4	3	3	4	3	2	2	3	3	3	3	2	3
					2	5	3	5	2																2	3	4	4	3	3	3	4	3	3	4	3	4	3	3	4	4	4	3	3
					4	4	4	4	4																2	3	3	3	3	3	3	3	3	3	3	3	3	3	3	3	3	3	3	3
					3	3	3	4	3																2	5	3	3	3	3	3	3	3	3	3	3	3	3	3	3	3	3	3	3
										5	5	4	5	6											1	4	4	4	4	4	4	4	4	3	4	4	3	5	4	4	3	3	3	3
2	5	3	4	5																					1	3	3	3	3	3	3	3	3	3	3	3	3	3	3	3	3	3	3	3
										1	2	5	6	1											2	5	5	5	5	5	2	5	4	4	1	3	2	2	3	3	1	1	1	1
5	6	3	6	2																					3	5	5	3	3	3	5	5	4	4	2	5	4	3	3	3	3	3	2	2
										3	4	3	3	3											2	3	3	3	3	3	3	3	3	3	3	3	3	3	3	3	3	3	4	3
5	5	5	5	4																					2	2	3	2	4	3	2	2	2	3	3	2	1	2	2	1	2	3	3	4
															4	3	3	4	4						1	3	3	3	3	3	3	3	3	3	3	3	3	3	3	3	3	3	3	3
4	4	3	4	4																					2	4	3	3	2	3	3	3	3	3	2	3	3	3	3	3	3	3	3	3
					4	5	5	5	4																2	5	4	3	3	3	4	4	3	4	3	4	5	4	4	4	3	2	3	3
					3	3	3	3	3																1	3	4	4	4	3	3	4	4	3	3	4	4	3	3	3	3	3	3	3
					4	4	4	4	4																2	5	5	5	5	5	2	5	5	5	1	5	5	5	5	5	1	1	1	1
3	5	3	3	2																					1	5	3	3	2	3	3	4	3	3	3	4	5	5	5	5	2	3	3	2
1	5	2	6	2																					1	5	5	5	5	5	5	5	5	5	1	4	4	4	4	4	3	3	3	3
										4	4	5	4	4											1	5	5	5	5	5	4	5	5	5	5	5	5	5	5	4	5	5	5	5
					3	3	3	4	3																2	4	3	3	4	4	5	3	3	4	4	4	3	3	4	4	4	3	4	5
4	4	5	4	3																					3	1	4	2	1	1	5	2	1	1	5	1	5	5	1	2	5	4	4	2
					4	4	4	4	2																2	3	3	3	2	2	3	3	2	3	4	4	2	2	3	3	1	1	1	1
										4	4	4	4	5											2	4	4	4	4	4	4	4	3	3	3	3	4	4	4	4	3	4	4	4
										5	6	6	6	1											2	4	4	3	3	3	3	4	3	4	2	3	3	3	3	3	3	3	3	3
					2	2	4	3	4																1	2	2	1	1	2	4	2	1	1	3	4	4	3	1	3	3	3	3	3
										4	4	4	4	4											1	3	3	2	2	2	3	3	3	2	3	2	3	3	3	3	3	3	3	3
					5	6	6	6	6																3	2	2	2	2	2	2	2	2	2	2	2	2	2	3	3	2	2	2	2
					4	5	4	4	3																3	4	3	3	3	3	4	3	3	3	3	4	3	3	4	3	3	3	3	3
										4	3	4	6	3											2	4	4	2	3	3	5	2	2	1	5	4	3	5	3	3	3	3	4	3
															4	4	4	4	4						1	5	5	5	5	5	5	5	5	5	1	5	5	5	5	5	1	1	1	1
3	4	5	4	2																					2	4	4	3	3	3	4	4	3	3	2	4	4	5	4	5	2	2	1	1
										5	4	4	4	3											1	3	3	3	3	3	3	3	3	3	3	3	3	3	3	3	3	3	3	3
					3	3	3	4	3																1	3	3	3	3	3	3	3	3	3	3	3	3	3	3	3	3	3	3	3
										3	3	4	4	3											1	4	4	4	4	4	4	4	4	4	2	4	4	4	4	4	2	2	2	2
																				4	6	6	3	2	1	5	5	5	5	5	5	5	5	5	3	3	4	4	5	5	1	1	1	1
										5	5	5	5	5											2	3	2	2	2	2	3	2	2	3	3	4	3	3	3	3	3	3	3	2
															4	4	4	3	3						3	3	3	3	3	3	3	3	3	3	2	4	4	4	3	3	3	3	3	2
										6	6	3	3	6											2	5	5	5	4	5	5	5	5	5	1	3	5	5	3	3	1	1	1	1
					6	6	1	1	1																3	5	3	4	3	3	5	5	3	5	2	4	5	5	5	3	3	2	3	2
															6	6	6	6	1						1	3	3	3	3	3	3	3	3	3	3	3	3	3	3	3	3	3	3	3
2	5	3	3	5																					1	5	5	4	4	4	5	5	4	4	1	2	4	4	5	5	1	2	2	2
					6	4	5	3	4																1	3	3	3	2	3	3	3	3	2	3	3	3	4	3	3	3	3	3	3
					3	4	5	5	4																2	5	3	3	3	3	5	5	3	3	1	3	5	5	5	5	3	3	3	1
4	3	4	3	4																					1	3	3	3	3	3	3	3	3	3	3	3	3	3	3	3	3	3	3	3
					4	5	5	5	5																1	2	3	3	2	3	3	3	3	3	3	2	3	3	3	2	3	4	4	4
3	5	3	3	3																					2	5	4	3	3	3	4	5	2	2	4	5	5	5	5	4	3	4	4	2
										3	4	3	3	4											1	4	4	3	3	3	4	3	3	4	3	3	4	4	3	4	3	3	3	3
										6	2	5	5	2											2	4	3	2	3	3	4	4	3	4	4	3	2	3	3	3	4	4	5	5
					4	4	3	3	3																1	3	3	3	3	3	3	3	3	3	3	3	3	3	3	3	3	3	3	3
					5	5	2	5	2																1	3	3	3	3	3	3	3	3	3	3	3	3	3	3	3	3	3	3	3
															6	6	6	6	1						2	4	4	4	4	4	4	4	4	4	4	3	3	4	4	4	3	3	3	3
2	5	5	4	5																					2	4	5	4	3	2	4	4	3	4	4	4	3	4	3	4	5	4	4	5
3	4	4	4	4																					1	4	3	3	2	2	3	3	3	3	3	3	4	4	4	3	3	3	3	3
4	6	4	1	2																					2	3	2	2	2	2	4	5	3	3	3	5	4	5	4	4	3	4	3	4
										2	5	1	2	3											3	5	5	5	5	5	5	5	5	5	5	5	5	5	5	5	1	1	1	1
3	6	4	4	3																					1	5	5	5	5	4	5	5	5	5	1	4	5	5	5	5	1	1	1	1
					4	4	4	3	3																1	5	5	5	5	5	5	5	5	5	1	5	4	4	4	4	1	1	1	1
					4	4	3	4	3																1	4	3	3	3	3	3	3	3	3	3	3	3	2	2	2	3	3	2	3
					5	2	2	5	5																1	4	4	4	4	4	4	5	3	3	4	4	4	2	2	4	4	4	3	4
					3	3	3	3	3																2	3	3	3	3	4	3	3	3	4	4	3	3	4	4	4	3	3	3	3
					4	4	5	3	4																2	4	4	5	4	4	4	4	4	4	5	4	4	4	4	4	4	4	4	4
																				4	4	4	4	3	3	2	2	2	1	2	3	2	2	2	4	4	2	2	4	3	4	4	3	3
										1	6	6	3	3											1	3	2	2	2	2	3	3	3	3	3	3	3	3	3	3	3	3	3	3
					4	4	3	4	3																2	5	4	3	3	3	4	4	4	4	2	4	4	4	4	4	3	3	3	3
										4	3	2	4	4											1	4	4	3	2	3	4	4	3	2	2	3	3	4	3	3	2	2	2	2
										4	4	4	4	4											1	3	3	3	3	3	3	3	3	3	3	3	3	3	3	3	3	3	3	3
																				3	4	4	4	4	1	3	3	3	3	3	3	3	3	3	3	3	3	3	3	3	3	3	3	3
										3	5	3	5	5											3	3	3	3	2	1	3	1	1	2	3	4	4	4	4	4	3	3	2	2
																				3	4	5	3	4	3	2	4	4	2	4	4	4	4	4	1	5	3	5	5	5	1	1	1	1
					5	1	2	4	3																2	1	1	1	1	1	3	1	1	1	5	5	2	2	1	4	3	3	3	3
					4	4	4	4	4																1	1	1	1	1	1	1	1	1	1	1	1	1	1	1	2	1	1	1	2
															4	4	4	3	4						1	3	3	3	3	4	3	3	3	3	3	4	4	4	3	3	3	3	3	3
					6	6	6	6	6																1	5	5	5	5	5	3	5	5	5	2	4	5	5	5	5	3	3	3	3
															6	1	1	1	1						2	5	5	5	5	5	5	5	5	5	1	1	5	5	5	5	1	1	1	1
															1	2	3	2	2						3	5	4	5	4	4	5	4	4	5	4	5	4	5	4	4	5	4	5	4
										1	1	1	1	1											2	5	5	5	5	5	3	5	3	5	5	5	4	4	5	2	4	2	4	4
					4	4	4	5	4																2	2	3	3	4	3	2	3	3	4	3	2	3	3	3	4	2	4	3	3
					4	4	4	4	4																3	3	3	3	3	3	3	3	3	3	3	3	3	3	3	3	3	3	3	3
															5	1	5	5	3						1	4	4	4	3	4	4	3	4	4	2	4	3	4	4	3	4	4	2	2
										3	6	2	5	3											2	5	5	4	4	4	5	4	4	4	4	3	3	3	3	3	5	4	4	4
										5	5	5	3	5											2	4	4	4	4	4	4	4	4	3	3	4	4	4	4	4	3	3	3	2
										4	4	3	3	4											1	3	4	3	3	3	4	3	3	3	2	3	4	3	4	4	3	3	3	3
					3	3	3	4	3																3	4	4	4	4	4	4	4	4	4	4	4	4	4	3	4	2	2	2	2
										4	2	2	2	3											3	3	3	3	3	2	4	4	3	3	2	4	3	3	2	3	3	3	2	2
					4	3	3	4	4																3	5	5	5	5	5	2	5	5	5	2	3	4	3	3	3	1	1	1	1
																				4	4	4	3	3	1	3	3	3	3	3	4	3	3	3	3	3	4	5	3	3	3	3	3	2
					3	5	5	3	4																3	3	3	3	3	3	3	3	3	3	2	4	3	3	3	4	3	3	3	3
					4	3	3	4	3																1	4	4	4	4	4	4	4	4	4	4	4	4	4	4	4	2	3	2	3
					4	3	4	3	3																1	3	3	3	3	3	3	3	3	3	3	3	3	3	3	3	3	3	3	3
										3	4	3	4	3											1	3	3	3	2	3	3	4	3	3	3	3	4	3	3	3	3	3	3	3
					3	5	5	6	1																1	4	3	3	3	3	4	3	3	3	3	4	4	4	3	3	3	4	3	2
										1	6	3	6	1											2	5	5	5	5	5	5	5	5	5	1	3	1	3	5	3	3	3	1	1
4	4	3	4	3																					3	1	1	1	1	1	1	2	1	1	1	1	2	2	1	2	3	1	2	2
										6	6	6	5	1											1	4	4	1	2	2	2	3	3	3	2	5	5	5	5	5	2	2	2	2
					3	6	6	5	2																1	3	4	4	3	3	4	5	4	5	1	4	5	5	5	5	1	1	1	1
															5	2	5	5	2						2	5	4	4	4	4	3	4	4	5	4	5	4	4	4	3	2	2	2	2
										3	4	3	2	4											2	5	5	5	5	5	4	4	4	4	1	4	5	5	5	5	4	4	4	4
															4	4	4	4	4						2	4	3	3	3	3	4	3	3	3	3	3	4	4	3	3	3	3	3	3
										4	3	3	4	3											1	3	3	3	3	3	3	3	3	3	3	3	3	3	3	3	3	3	3	3
										3	6	4	3	6											2	4	5	5	5	4	3	3	4	5	2	3	3	3	3	3	1	1	2	2
										2	6	6	6	2											1	3	3	3	3	3	3	3	3	3	3	3	3	3	3	3	5	3	5	3
															4	6	6	4	1						2	4	3	3	3	3	3	3	3	3	2	4	4	4	3	3	3	3	3	3
															6	4	4	4	4						1	3	3	3	3	3	3	3	3	3	3	3	3	3	3	3	3	3	3	3
										4	4	3	3	4											4	3	3	3	3	3	3	3	3	3	3	3	3	3	3	3	3	3	3	3
										6	6	6	6	6											1	5	5	5	4	4	4	4	4	4	4	3	3	3	3	5	2	2	2	1
															3	3	3	3	3						1	3	3	3	3	3	3	3	3	3	3	3	3	3	3	3	3	3	3	3
					4	5	3	3	4																2	3	2	2	3	3	2	2	2	3	2	2	2	2	3	2	4	3	3	3
															4	4	4	4	3						1	4	3	3	3	3	3	3	3	3	3	3	5	3	3	3	3	3	3	3
					3	5	3	5	2																1	5	5	3	3	2	5	5	2	3	2	4	4	5	3	4	4	4	3	3
															6	4	6	4	3						2	3	3	3	3	3	4	3	3	3	2	2	3	3	2	4	3	3	3	3
															5	3	3	4	3						1	3	3	3	3	3	3	3	3	3	3	3	3	3	3	3	3	3	3	4
4	4	4	3	3																					2	3	3	3	3	3	3	3	3	3	3	3	3	3	3	3	3	3	3	3
					4	3	4	3	3																1	5	3	3	3	3	4	4	3	3	3	3	4	5	3	5	3	3	3	3
3	4	3	4	3																					1	5	5	5	5	5	1	5	5	5	1	4	4	4	4	4	1	1	1	1
																				3	2	5	3	2	1	4	4	4	4	4	4	4	4	4	4	4	4	4	4	4	4	4	4	4
										3	4	3	4	3											1	3	2	3	3	3	2	3	3	2	3	3	2	3	3	2	4	4	4	4
																				4	5	5	4	4	2	3	3	3	1	1	1	2	1	1	4	4	3	4	3	3	4	4	4	3
															6	2	5	5	1						1	5	5	5	5	5	4	5	5	5	3	2	3	3	4	4	2	1	1	1
															6	5	5	3	5						3	3	3	3	2	3	4	4	3	3	2	4	4	4	4	3	3	3	3	3
															4	4	4	4	4						1	3	3	3	3	3	3	3	3	3	3	3	3	3	3	3	3	3	3	3
															4	5	4	6	3						3	4	4	3	3	3	4	3	3	3	3	3	4	3	3	4	3	3	3	3
										6	6	1	1	6											1	1	1	1	1	1	1	1	1	1	1	1	1	1	1	1	2	3	2	2
															4	4	4	4	6						2	4	4	4	4	4	4	4	4	4	4	2	4	3	3	4	3	3	3	3
										4	3	4	4	3											1	4	3	3	3	3	3	3	3	3	3	3	3	3	3	3	4	4	4	4
										4	5	4	4	5											1	4	4	3	4	3	3	3	3	3	3	2	3	3	3	3	3	3	4	3
										5	2	6	2	3											3	3	1	1	1	1	2	3	1	1	3	4	4	4	4	5	3	2	2	2
																				5	5	5	5	5	1	3	3	3	3	3	3	3	3	3	3	3	3	3	3	3	3	3	3	3
					5	5	5	5	4																1	3	3	2	2	2	5	3	3	4	3	4	4	5	4	3	3	3	3	3
					6	2	3	5	2																1	4	4	3	3	3	4	4	3	3	2	4	4	4	3	4	3	3	3	2
															3	4	3	4	4						1	2	3	3	2	2	2	3	3	4	2	2	3	4	3	2	4	3	3	4
					3	4	4	4	4																1	3	3	3	3	3	3	3	3	3	3	3	3	3	3	3	3	3	3	3
										3	3	6	5	4											3	3	3	3	3	3	3	3	3	3	3	3	3	3	3	3	3	3	3	3
					6	6	1	6	1																2	4	3	3	3	3	2	3	3	4	1	2	5	2	3	2	2	2	3	1
															6	3	4	3	3						1	4	2	4	4	3	4	5	3	2	3	2	2	4	4	4	2	3	3	3
															6	6	6	1	6						1	5	5	5	5	5	5	5	5	5	5	5	5	5	5	5	5	5	5	5
3	4	4	4	4																					1	2	3	4	3	2	3	4	3	3	3	2	3	4	3	3	2	3	3	4
															3	5	5	5	5						1	4	4	3	3	3	3	4	3	4	2	3	3	5	4	4	2	2	2	3
															4	4	5	5	5						2	5	4	4	4	3	5	4	3	3	3	5	3	5	5	3	3	3	2	2
										3	5	3	5	2											1	4	5	3	4	4	4	4	4	5	3	5	4	4	4	4	2	2	1	2
															4	4	5	4	5						2	3	4	3	4	4	3	4	3	4	3	3	4	3	4	4	3	3	4	4
															4	4	6	4	4						2	5	5	4	4	4	5	5	5	4	5	4	4	4	5	4	1	1	1	1
										4	3	4	3	4											1	4	4	4	4	4	4	4	4	4	3	3	3	3	3	3	3	3	3	3
															3	3	3	3	3						1	3	3	3	3	3	3	3	3	3	3	3	3	3	3	3	3	3	3	3
					3	6	4	4	3																1	3	3	3	3	4	4	4	4	3	3	3	3	4	4	4	3	3	4	3
															4	3	5	5	3						2	4	5	5	5	5	5	5	5	5	5	3	5	5	3	3	3	3	3	3
															5	5	2	5	2						1	4	3	4	2	3	4	3	2	2	3	4	4	3	2	4	2	2	4	4
										5	5	6	5	3											1	1	1	1	1	1	1	1	1	1	1	1	1	1	1	1	1	1	1	1
																				4	4	4	4	4	3	4	3	2	2	2	3	3	3	3	3	4	4	4	4	4	4	4	4	4
																				3	3	4	4	2	3	5	5	4	5	3	5	5	5	5	4	4	5	5	5	5	1	1	1	1
										6	6	6	6	6											1	5	5	5	5	5	5	5	5	5	5	5	5	5	5	5	5	5	5	5
															3	3	4	3	3						1	3	3	3	3	3	2	3	3	2	3	3	3	2	2	3	2	2	2	3
										5	4	4	5	4											1	4	4	4	4	4	4	4	4	3	3	3	3	3	3	3	3	3	3	3
															4	4	4	4	4						2	4	3	2	3	4	3	2	3	4	3	2	3	4	3	2	3	4	3	2
										4	5	3	3	3											1	4	4	4	4	4	4	4	4	4	4	4	4	4	4	4	3	3	3	3
2	4	3	4	2																					3	2	4	2	2	2	3	3	2	3	2	4	4	4	3	4	4	4	4	4
															5	2	6	5	6						2	5	5	5	5	5	4	5	4	5	1	3	4	4	4	4	1	1	1	1
					5	6	6	6	2																3	2	3	2	2	3	4	4	3	3	2	4	5	5	5	5	1	1	1	1
					2	2	2	5	2																1	4	4	2	2	2	4	2	2	3	4	5	5	5	2	2	2	2	2	2
2	5	5	4	5																					3	3	3	2	2	2	4	4	3	2	3	3	4	4	4	4	2	3	3	2
															4	3	4	3	3						2	4	3	3	4	2	3	3	4	3	2	3	3	4	2	3	4	3	3	3
3	4	3	4	4																					2	4	4	2	3	3	4	3	2	4	2	4	4	4	4	3	3	1	1	1
3	4	4	3	3																					1	4	5	4	3	4	4	4	3	3	2	3	4	2	4	5	2	2	1	2
															2	4	6	1	4						1	3	3	2	2	2	5	4	2	4	4	2	4	4	1	3	2	3	4	1
					6	6	6	4	6																3	5	4	1	2	2	5	5	5	2	5	4	2	2	2	2	4	5	4	2
															4	4	3	3	3						1	5	5	5	5	5	5	5	5	5	1	1	1	1	1	1	1	1	1	1
					5	5	5	4	4																2	3	4	4	5	5	3	3	4	4	4	3	4	4	4	4	3	4	4	4
					4	4	4	4	4																1	1	1	1	1	1	1	2	1	2	2	2	1	2	2	2	2	2	2	2
					1	1	1	1	1																1	5	1	1	1	1	1	1	1	1	1	5	1	1	1	1	5	5	5	5
					3	6	6	5	5																2	5	4	4	4	4	4	5	5	5	2	3	3	4	3	3	3	3	2	1
															6	4	5	4	1						3	4	4	3	3	3	4	4	4	3	1	4	4	4	4	4	1	1	1	1
															5	5	5	5	2						1	4	4	4	4	4	4	5	4	4	4	5	4	4	4	5	4	4	4	4
										3	4	3	4	4											2	3	3	3	3	3	3	3	3	3	3	3	3	3	3	3	3	3	3	3
										2	2	2	4	4											1	3	3	3	3	3	4	3	3	3	3	2	3	3	3	2	3	3	3	3
																				4	4	3	4	4	1	3	3	3	3	3	3	3	3	3	3	3	3	3	3	3	3	3	3	3
																				2	3	4	3	4	1	3	3	3	3	3	3	3	3	3	4	3	3	3	3	3	3	3	3	3
																				3	3	4	3	2	1	5	3	3	3	3	3	3	3	3	3	3	3	3	3	3	3	3	3	3
															4	4	4	4	4						1	3	3	3	3	3	3	3	3	3	2	3	3	3	3	3	3	3	3	3
																				1	6	6	1	6	2	4	3	3	3	3	4	3	3	4	3	3	3	4	3	3	3	3	3	3
																				6	1	5	5	6	2	4	3	3	4	3	3	3	3	3	3	3	3	3	3	3	3	3	3	3
															5	5	5	5	5						3	2	2	3	2	2	3	3	3	2	2	3	4	3	3	3	3	2	2	2
																				4	4	4	4	3	2	3	3	2	2	2	3	3	2	2	3	4	5	5	3	3	3	4	4	3
										3	4	3	3	4											2	4	4	4	4	4	3	4	4	4	3	3	4	4	4	4	1	1	1	4
					3	4	6	6	3																2	3	3	2	2	2	3	3	2	2	3	3	4	2	2	2	4	4	4	4
															4	5	4	4	4						3	3	3	3	3	4	3	3	5	3	4	3	4	4	4	4	3	4	4	4
															6	6	6	6	1						3	4	4	4	4	4	5	5	5	5	5	5	5	5	5	1	2	2	2	1
															4	4	4	4	2						2	3	3	3	3	3	3	3	3	3	3	3	3	3	3	3	2	2	2	2
																				2	3	5	2	5	1	5	4	4	3	4	4	5	4	4	2	3	3	5	4	5	1	1	2	1
															5	3	3	4	3						1	5	5	5	5	5	5	5	4	5	5	4	5	4	5	5	3	3	3	3
																				3	3	3	3	4	3	2	2	2	2	2	2	2	2	2	2	3	3	3	3	3	3	3	3	3
																				4	4	5	4	3	1	3	3	3	3	3	3	3	3	3	3	3	3	3	3	3	2	2	2	2
4	5	5	6	1																					1	2	2	1	1	1	4	4	1	4	3	2	3	4	3	4	1	1	1	1
																				1	6	6	1	6	3	4	4	3	3	4	5	5	3	2	5	4	2	3	4	2	2	2	2	1
4	4	4	4	4																					3	3	3	3	3	3	3	3	3	3	3	3	3	3	3	3	3	3	3	3
										4	4	4	4	4											2	2	3	4	4	3	4	4	3	2	2	2	2	2	3	3	3	3	2	3
																				4	4	4	4	4	1	3	3	3	3	3	3	3	3	3	3	3	3	3	3	3	3	3	3	3
																				3	3	5	3	5	2	2	2	2	2	2	2	2	2	2	2	2	2	2	2	2	2	2	2	2
										5	5	3	3	4											2	4	4	4	4	4	4	4	4	4	4	4	4	4	4	4	3	3	3	3
					1	5	5	5	1																2	4	4	4	4	4	4	4	4	4	4	4	4	4	4	4	4	4	4	4
										5	5	5	5	4											2	5	4	4	5	4	5	4	4	5	4	4	5	4	5	5	4	4	4	4
										4	4	4	4	4											1	5	5	5	5	5	5	4	4	4	4	4	4	4	4	4	2	2	2	2
																				4	3	5	3	3	2	4	4	4	3	4	3	4	4	4	2	3	4	4	4	3	2	2	2	2
															6	6	6	6	6						1	1	1	1	1	1	1	1	1	1	1	1	1	1	1	1	1	1	1	1
															4	3	3	3	3						2	3	3	3	3	3	3	3	3	3	3	3	3	3	3	3	3	3	3	3
2	5	4	5	2																					1	4	4	3	3	3	5	4	3	2	3	4	4	3	3	3	3	4	3	3
										3	3	3	3	4											3	5	5	5	5	5	5	5	5	5	1	5	5	4	5	4	1	1	1	1
5	5	5	5	5																					1	4	3	3	3	3	3	4	3	3	3	3	4	4	3	4	3	4	1	1
										3	4	3	4	5											2	5	4	3	3	4	2	4	3	4	1	4	4	4	3	4	2	2	2	2
																				1	3	5	3	3	2	5	5	4	4	4	5	5	5	5	1	3	3	3	3	3	3	3	3	3
																				1	1	6	1	1	2	5	5	5	5	5	5	5	5	5	5	5	5	5	5	5	1	1	1	1
4	3	4	4	4																					1	4	4	4	4	4	4	4	4	4	1	1	4	4	2	5	2	2	1	1
																				5	5	5	5	5	2	3	3	2	2	2	4	4	3	3	3	4	4	4	4	4	4	3	3	3
																				4	4	4	4	4	1	4	4	3	3	3	4	4	3	3	2	3	3	4	3	3	3	3	3	3
															5	2	5	5	3						1	4	4	4	4	4	4	4	4	4	2	5	5	5	5	5	5	5	5	3
										3	5	3	6	1											2	4	3	3	3	3	5	4	2	4	2	5	5	4	5	5	5	3	3	3
																				4	2	4	4	2	2	4	4	4	4	4	4	4	4	4	4	4	4	4	4	4	4	4	4	4
															5	6	4	4	5						2	4	3	4	5	4	4	3	4	5	5	3	4	3	2	2	4	3	3	4
										1	6	1	1	6											1	5	5	5	5	5	5	5	5	5	5	5	5	5	5	5	3	3	3	3
																				5	5	4	5	6	1	4	3	3	3	3	3	3	3	3	3	3	3	3	3	3	3	3	3	3
																				3	3	3	4	5	1	3	3	3	3	3	3	3	3	3	3	3	3	3	3	3	3	3	3	3
										3	5	2	2	5											2	4	4	2	2	2	5	4	3	2	2	5	5	5	5	5	2	1	2	1
					2	3	4	3	2																1	4	3	3	3	3	3	3	3	3	3	3	3	3	3	3	2	2	2	2
					5	3	4	5	5																1	4	4	3	3	3	4	4	3	4	3	4	4	4	4	4	3	2	1	2
																				3	4	4	4	4	4	5	5	5	5	5	1	5	5	1	1	1	5	5	1	5	1	1	1	1
3	5	2	5	3																					2	4	5	4	4	4	3	3	3	4	1	4	4	4	3	3	3	4	3	3
										1	5	5	5	5											3	3	3	3	3	3	3	3	3	3	3	3	3	3	3	3	3	3	3	3
										4	6	2	6	5											1	3	3	3	3	2	5	4	3	5	5	4	5	5	5	5	1	1	1	1
										3	4	4	4	3											2	4	3	3	3	3	4	4	3	3	2	3	4	4	4	4	3	3	3	3
										2	2	5	6	2											1	4	4	3	4	4	2	4	4	4	4	4	4	4	4	4	1	1	1	1
																				3	4	3	3	4	1	3	3	3	2	3	3	3	3	3	3	3	3	3	3	3	2	3	3	3
																				6	1	5	5	3	3	4	3	3	4	3	3	4	3	3	4	3	3	3	4	4	4	4	4	4
										1	2	5	6	1											2	4	4	3	3	3	3	3	3	3	3	3	3	3	3	3	3	3	3	3
										4	4	4	4	4											1	3	3	3	3	3	3	3	3	3	3	3	3	3	3	3	3	3	3	3
4	5	2	4	5																					2	4	3	3	3	3	4	4	3	3	3	3	4	3	3	3	4	4	4	4
																				4	4	4	4	3	1	3	2	3	3	3	3	2	3	3	3	3	3	3	3	3	3	3	3	3
6	5	5	4	3																					1	4	4	4	4	4	3	2	3	1	2	2	3	4	4	4	4	2	4	3
3	4	4	4	4																					1	5	3	3	3	3	3	3	3	3	3	5	5	5	3	3	1	1	1	1
					5	5	5	3	5																2	2	5	4	5	4	3	3	5	3	2	5	3	2	5	3	3	3	5	3
															4	4	4	3	4						2	5	5	5	5	5	5	5	5	5	3	3	3	3	5	5	1	1	1	1
					3	3	3	3	3																4	4	4	4	4	4	4	4	4	4	4	4	4	4	4	4	4	4	4	4
					5	1	2	5	2																1	4	4	3	3	3	4	3	3	4	3	4	4	4	4	4	3	3	3	3
										4	4	3	4	4											3	3	3	3	3	3	3	3	3	2	3	3	2	2	2	2	3	3	3	3
															3	3	4	4	4						2	3	3	2	2	2	4	4	3	2	3	4	4	4	4	4	4	3	3	3
															3	3	3	3	2						1	3	3	2	3	3	3	4	3	3	3	2	3	3	4	3	4	3	3	3
										4	5	5	4	5											2	4	5	4	4	3	3	4	5	4	4	5	5	4	4	3	5	3	4	4
																				6	1	6	6	1	1	3	3	3	3	3	3	3	3	3	3	3	3	3	3	3	4	4	4	4
										3	3	4	4	5											1	3	4	3	3	3	4	3	3	4	3	4	3	3	4	4	2	3	3	3
										2	6	3	4	4											1	5	4	4	3	3	3	3	3	3	3	4	5	4	5	4	1	1	1	1
															4	2	3	6	4						2	4	3	3	3	3	4	3	3	3	3	3	3	3	3	3	3	2	3	3
															2	4	2	2	3						2	3	3	3	3	3	3	3	3	3	3	3	3	3	3	3	5	3	3	3
										2	6	1	2	6											2	5	5	5	5	5	5	4	3	4	3	3	4	5	3	3	1	2	3	2
3	3	4	3	3																					1	3	3	3	3	3	3	3	3	3	3	3	3	3	3	3	3	3	3	3
															4	4	4	4	4						1	3	3	3	3	3	3	3	3	3	3	3	3	3	3	3	3	3	3	3
										4	4	4	4	4											1	1	1	1	1	1	1	1	1	1	1	1	1	1	1	1	3	3	3	3
																				4	4	5	4	4	1	4	4	3	2	2	4	4	2	2	4	4	5	5	3	2	4	4	4	4
															4	5	5	3	4						1	4	4	3	3	3	4	4	3	4	3	4	4	4	3	3	2	2	2	2
															3	3	3	3	3						1	3	3	3	3	3	3	3	3	3	3	3	3	3	3	4	2	2	1	1
3	4	4	4	6																					2	1	3	3	3	3	4	4	3	4	3	5	5	4	2	5	3	3	3	3
					2	5	2	5	2																2	5	4	4	4	4	5	5	5	5	1	4	2	2	2	2	4	4	4	4
					5	5	6	6	6																2	4	4	4	3	3	4	4	4	3	3	4	3	3	4	4	3	3	3	3
										4	6	5	5	5											2	5	3	3	2	2	4	4	3	3	4	5	5	5	5	5	3	3	3	3
					4	4	3	5	4																3	3	2	1	2	3	4	5	4	3	2	1	2	3	3	3	4	3	2	1
																				6	6	6	6	6	3	1	1	1	1	1	1	1	1	1	1	1	1	1	1	1	1	1	1	1
3	3	3	3	3																					2	3	3	3	3	3	3	3	3	4	3	3	3	3	3	3	3	3	3	3
															5	5	5	5	2						1	4	3	3	3	3	3	3	3	3	3	4	4	4	3	3	4	4	3	3
																				4	4	4	4	4	1	4	4	4	3	3	4	4	4	3	4	3	4	4	4	4	3	4	4	4
															5	4	3	4	3						2	4	3	3	3	3	3	3	3	3	3	3	3	3	3	4	3	3	2	2
2	4	3	5	4																					3	4	4	4	4	4	4	4	4	4	4	3	4	4	4	4	3	3	3	3
										3	3	4	3	4											2	5	5	5	5	5	5	5	5	5	1	5	5	5	5	5	1	1	1	1
															4	4	4	4	4						1	5	4	4	3	4	4	4	4	4	2	4	4	4	4	4	2	2	1	1
					6	6	6	6	6																2	5	5	5	5	5	5	5	5	5	1	5	5	5	5	5	1	1	1	1
															2	3	2	3	2						1	3	3	3	3	3	3	3	3	3	3	3	3	3	3	3	3	3	3	3
																				3	4	4	3	4	1	1	1	1	1	1	1	1	1	1	1	1	1	1	1	1	4	4	2	4
4	4	4	4	4																					1	3	3	3	3	3	3	3	3	3	3	3	3	3	3	3	3	3	3	3
																				5	3	4	4	3	1	3	3	3	3	3	3	3	3	3	3	3	3	3	3	3	3	3	3	3
																				3	4	3	2	2	1	5	5	4	3	4	3	4	4	4	2	3	4	4	3	4	3	3	2	2
																				4	4	4	3	3	2	4	4	4	4	3	4	4	4	4	4	4	3	4	3	3	4	3	4	3
										4	4	4	4	4											1	3	3	3	3	3	3	3	3	3	3	3	3	3	3	3	2	2	2	2
2	5	4	5	5																					2	4	3	2	2	2	4	3	3	3	3	4	4	4	4	4	2	2	2	2
															6	6	6	6	1						2	3	4	3	4	4	4	4	4	4	4	4	4	4	4	4	2	2	2	2
					4	4	4	4	5																3	3	3	3	3	3	3	3	3	3	3	3	3	3	3	3	3	3	3	3
										4	4	4	3	3											2	3	3	3	4	3	3	3	3	4	3	3	3	3	4	3	2	3	3	4
															6	2	6	2	1						2	4	3	3	2	2	3	4	3	3	3	3	4	4	3	4	4	4	4	4
					4	4	3	3	4																2	5	5	5	5	5	1	5	5	5	1	3	5	5	5	5	5	5	3	1
															3	3	3	3	3						3	3	3	3	3	3	3	3	3	3	3	3	3	3	3	3	3	3	3	3
										3	6	1	5	3											2	4	4	4	4	4	3	5	5	5	1	5	5	5	5	4	3	3	3	1
															3	3	2	2	2						2	5	4	3	4	4	3	4	3	2	3	4	3	2	4	3	4	4	4	4
																				3	3	4	3	4	2	5	5	5	5	5	5	5	5	5	1	5	5	5	5	5	1	1	1	1
					3	6	6	5	6																1	4	4	3	3	3	4	4	3	4	1	4	5	4	4	4	2	2	2	2
															6	6	6	1	1						3	3	3	3	3	3	5	5	3	1	1	5	5	5	5	5	3	3	2	2
										3	4	3	3	4											1	4	2	2	2	2	3	3	3	4	3	4	4	3	4	3	3	3	3	2
															3	4	5	3	4						1	2	2	2	3	3	3	2	3	2	2	3	3	3	2	3	3	3	4	3
																				4	4	4	4	3	1	3	3	3	3	3	3	3	3	3	3	3	3	3	3	3	3	3	3	3
										3	4	4	3	4											1	5	5	5	5	5	5	5	5	5	5	5	5	5	5	5	3	3	3	3
					5	6	6	3	1																1	3	3	3	3	3	3	3	4	3	4	4	4	3	3	4	4	4	4	4
															6	1	6	6	6						1	5	4	4	4	4	4	4	3	4	2	3	4	3	3	4	1	1	1	1
										2	4	3	3	4											1	3	4	3	3	3	4	4	2	3	3	4	4	4	3	3	2	2	1	1
																				4	4	5	3	2	1	4	3	3	3	4	4	5	4	5	2	5	5	5	5	5	4	3	2	2
															4	4	4	4	4						1	3	3	3	3	3	3	3	3	3	3	3	3	3	3	3	3	3	3	3
																				4	3	5	2	5	1	5	5	5	5	5	5	5	4	4	2	3	3	4	3	3	2	2	2	3
															1	4	4	4	1						1	5	5	5	5	5	5	5	5	5	1	5	5	5	5	5	1	1	1	1
										3	6	5	5	3											1	4	3	3	3	3	3	3	3	3	3	4	4	4	4	4	3	3	3	3
																				3	4	4	2	4	1	4	4	2	2	2	3	5	3	4	1	4	4	4	3	5	1	1	1	1
4	4	4	4	3																					1	5	5	4	4	4	3	5	3	5	1	5	3	4	3	3	1	3	1	1
															3	3	3	3	3						1	3	3	3	3	3	3	3	3	3	3	3	3	3	3	3	3	3	3	3
					3	3	3	3	3																2	3	4	3	3	3	4	3	3	3	3	3	3	4	3	3	4	4	3	3
																				4	3	3	5	3	1	4	3	3	3	3	3	3	3	3	3	3	3	4	3	4	3	3	3	3
										2	3	2	4	4											1	3	3	3	3	3	3	3	3	3	3	3	4	3	3	3	3	3	2	3
																				4	4	4	4	3	2	4	4	4	4	4	4	4	4	4	4	4	4	4	4	4	4	3	3	3
4	4	4	4	3																					1	4	4	4	5	5	5	5	5	5	5	4	5	5	5	5	4	4	5	5
															6	1	1	6	6						1	5	5	5	5	5	5	5	5	5	5	5	5	5	5	5	3	3	5	3
										3	2	2	2	2											3	5	4	4	4	5	4	5	4	4	4	5	5	5	5	4	4	5	5	4
										3	4	3	3	4											1	4	4	3	3	3	4	4	4	4	2	3	3	4	4	4	1	1	1	1
3	4	3	4	4																					1	5	4	4	4	4	4	5	5	4	2	4	4	5	4	4	3	3	3	3
3	4	2	4	2																					2	4	4	4	4	4	4	5	2	4	4	4	3	3	4	4	4	4	3	3
															5	2	5	5	2						2	5	4	4	4	4	3	4	3	3	3	4	4	4	4	4	1	1	1	1
																				5	4	5	4	5	3	2	1	1	1	1	1	1	1	1	4	1	2	1	1	1	5	5	5	5
																				4	3	3	4	3	1	5	5	3	3	3	4	4	2	2	2	2	3	3	3	3	1	1	1	1
					5	3	4	4	4																3	1	1	2	1	1	1	1	2	2	1	1	1	1	1	1	1	1	1	1
																				1	1	4	5	2	3	4	4	4	3	3	4	4	3	4	2	5	4	4	4	5	3	3	3	3
1	6	4	6	4																					2	4	4	3	3	3	3	3	4	3	3	3	2	3	4	3	3	4	3	2
															3	4	4	4	4						3	3	4	3	2	3	2	3	2	3	3	4	3	2	3	3	3	4	3	3
															4	4	4	4	4						1	2	2	2	1	2	1	1	2	2	1	2	2	2	1	2	2	2	2	2
															4	4	4	4	4						1	3	3	3	3	3	3	3	3	3	3	3	3	3	3	3	3	3	3	3
															4	3	5	3	4						1	4	4	3	2	3	4	4	3	3	2	4	4	4	2	3	2	2	2	1
4	4	4	4	4																					1	3	3	3	3	3	3	3	3	3	3	3	3	3	3	3	3	3	3	3
																				5	1	2	5	2	1	2	4	4	5	3	3	5	5	3	4	5	3	2	5	4	3	5	4	3
3	3	1	3	3																					1	3	3	3	3	3	3	3	3	3	3	3	3	3	3	3	3	3	3	3
																				4	4	4	4	4	3	3	3	2	3	3	3	3	3	3	3	3	4	4	3	3	3	3	3	3
																				3	5	5	4	1	1	5	3	3	3	3	3	4	3	3	3	4	4	4	3	3	4	4	4	2
															6	6	6	1	1						1	5	5	5	5	5	3	5	5	5	1	4	5	5	5	5	1	1	1	1
3	3	3	4	3																					1	5	5	5	5	5	4	4	4	4	4	4	4	4	4	4	4	4	4	4
																				4	4	5	5	2	3	5	4	3	3	3	5	5	3	3	1	4	4	5	4	5	1	1	1	1
																				3	3	4	3	4	1	3	3	3	3	3	3	3	3	3	3	4	4	4	3	3	2	2	2	2
					4	4	4	4	2																4	3	3	2	2	1	5	2	2	2	3	3	4	5	2	4	4	4	3	1
																				2	4	6	5	2	3	4	3	2	2	2	4	4	3	2	2	4	4	3	2	4	2	2	2	1
										4	4	4	4	4											1	3	3	3	3	3	3	3	3	3	3	3	3	3	3	3	3	3	3	3
										4	4	4	4	4											1	5	5	4	3	3	2	4	4	4	1	3	3	2	2	2	1	1	2	1
																				3	3	3	3	3	1	4	3	3	3	3	4	3	3	5	4	3	3	3	3	3	3	3	3	3
					4	4	4	4	4																1	1	1	1	1	1	1	1	1	1	1	1	1	1	1	1	1	1	1	1
																				4	5	3	3	3	1	4	4	3	3	3	4	3	3	2	3	3	4	3	3	4	3	3	3	3
										3	3	3	3	3											2	3	3	3	3	3	3	3	3	3	3	3	3	3	3	3	3	3	3	3
																				3	3	3	4	3	2	3	3	3	3	3	3	3	3	3	3	3	3	3	3	3	3	3	3	3
																				3	4	4	4	4	1	4	4	4	4	4	4	4	4	4	4	4	4	4	4	4	2	2	2	2
															3	3	3	3	3						1	5	5	5	5	5	5	5	5	5	5	5	5	5	5	5	1	1	1	1
																				2	3	5	3	3	1	4	4	3	3	3	4	4	3	4	2	4	2	2	4	4	1	1	1	1
3	3	3	3	4																					1	5	4	5	4	4	4	4	4	4	4	4	4	4	4	4	2	2	2	2
																				4	3	4	3	3	1	3	3	3	3	3	3	3	3	3	3	3	3	3	3	3	3	3	3	3
															3	3	4	4	3						3	2	2	2	1	1	4	4	3	3	3	5	5	5	4	4	4	4	4	4
					4	4	4	4	4																2	3	3	3	3	3	3	3	3	3	3	3	3	3	3	3	3	3	3	3
																				5	4	5	4	5	1	3	4	2	2	2	4	2	3	2	2	2	4	2	3	2	3	2	2	2
2	3	5	5	2																					1	3	3	3	3	3	3	4	3	3	2	4	4	4	3	4	3	3	2	2
4	3	3	3	3																					1	2	2	3	3	3	2	2	3	3	3	4	3	3	3	3	3	3	3	3
4	2	3	4	4																					1	2	2	2	3	2	2	3	2	2	2	1	2	2	1	1	3	2	2	2
																				4	4	5	5	5	1	4	3	2	1	2	4	4	2	2	4	5	4	4	4	4	3	3	3	3
3	2	2	2	3																					4	4	5	4	3	3	3	4	5	4	3	3	4	5	5	4	4	5	4	3
										5	6	6	6	5											3	3	4	3	2	3	4	4	4	4	3	4	4	4	3	4	3	3	3	3
															5	3	4	4	3						3	5	5	5	5	5	4	5	3	4	3	3	4	4	4	4	1	1	1	1
					5	4	1	4	6																1	5	5	5	4	4	4	5	3	4	1	3	4	2	5	1	1	1	1	1
															5	5	5	3	3						2	4	4	3	3	4	4	4	4	4	3	4	3	4	4	4	3	2	3	1
																				3	4	4	4	3	1	4	3	3	3	3	3	3	3	3	3	3	3	3	3	3	3	3	3	3
																				2	2	5	1	4	1	5	5	5	5	5	2	4	4	4	1	3	4	4	3	5	1	1	2	2
																				4	4	4	4	4	2	3	3	3	3	3	3	3	3	3	3	3	3	3	3	3	3	3	3	3
																				6	6	6	6	1	2	4	5	4	4	4	4	4	5	5	4	4	3	5	4	4	3	4	4	4
										6	4	4	5	5											3	1	3	2	3	3	3	2	4	3	4	3	4	3	3	4	2	3	2	2
					3	4	3	4	4																2	3	3	3	3	3	3	3	3	3	3	3	3	3	3	3	3	3	3	3
										6	6	1	1	6											1	5	5	4	4	5	3	4	3	5	3	4	4	4	4	3	3	3	3	3
3	4	3	3	4																					1	3	3	3	3	3	3	3	3	3	3	3	3	3	3	3	3	3	3	3
3	5	2	3	4																					2	5	5	4	4	5	5	5	5	4	1	1	4	4	4	5	2	2	2	2
																				4	4	4	4	4	3	5	5	5	5	5	5	5	5	5	1	1	5	4	5	5	1	1	1	1
										3	5	3	5	2											1	5	3	3	3	3	4	3	3	3	4	4	4	4	4	3	4	4	4	4
																				2	2	5	2	4	3	4	4	4	4	4	3	4	4	4	2	2	2	2	3	4	2	2	2	3
																				4	4	3	3	3	1	3	3	3	3	3	3	3	3	3	3	3	3	3	3	3	3	3	3	3
															5	5	5	5	5						2	5	5	4	4	4	5	5	5	5	4	5	5	4	4	4	5	5	4	4
																				4	4	5	5	4	3	4	3	3	4	3	3	4	3	3	3	4	3	3	4	4	4	4	4	4
										5	5	6	5	5											2	3	2	2	3	2	2	3	2	2	2	2	3	3	2	2	3	4	3	3
					3	4	3	4	3																1	3	3	3	3	3	3	3	3	3	3	3	3	3	3	3	3	3	3	3
					5	4	3	5	4																1	4	3	3	3	3	3	3	3	3	3	3	3	3	3	3	3	3	3	3
					6	1	2	4	3																1	5	4	4	4	4	4	5	5	4	2	3	5	5	4	4	2	3	3	3
																				3	4	3	2	3	2	3	4	4	3	4	4	4	3	4	4	4	4	5	4	4	2	3	3	2
																				3	2	4	2	2	2	5	5	4	4	4	5	4	4	3	3	4	5	5	3	3	4	4	3	3
																				4	5	4	4	5	1	1	1	1	1	1	1	1	1	1	1	1	1	1	1	1	1	1	1	1
5	3	6	5	3																					2	5	5	4	4	4	4	4	4	4	4	4	5	5	5	5	1	1	1	1
																				4	4	4	4	4	1	5	5	5	5	5	1	5	5	5	1	3	5	5	5	5	1	1	1	1
																				3	3	3	4	2	3	3	4	3	4	3	3	4	3	4	3	3	4	2	4	4	3	4	3	4
															4	4	4	2	3						2	4	4	4	4	4	3	5	4	3	4	4	4	4	4	4	1	1	1	1
										6	6	6	6	6											1	1	1	1	1	1	1	1	1	1	1	1	1	1	1	1	1	1	1	1
																				4	4	4	3	4	2	5	5	5	5	5	5	5	5	5	1	5	5	5	5	5	1	1	1	1
										4	4	4	4	4											1	5	5	5	5	5	5	5	5	5	5	5	5	5	5	5	3	3	3	3
																				3	4	4	3	4	1	3	3	3	3	3	3	3	3	3	3	3	3	3	3	3	3	3	3	3
																				1	1	1	1	1	4	5	5	5	5	5	5	5	5	5	5	5	5	5	5	5	5	5	5	5
										2	5	5	5	2											2	4	3	3	2	2	4	4	2	3	3	4	4	4	4	4	4	4	4	4
										2	5	3	3	4											1	5	5	4	4	4	3	5	4	4	4	5	4	5	4	4	2	3	4	2
																				3	5	3	4	4	1	3	3	3	2	2	3	3	3	2	2	3	4	3	3	3	3	3	3	3
															3	4	4	3	3						1	5	2	2	2	1	4	2	2	4	2	4	5	5	2	3	4	2	2	1
																				4	3	4	4	4	4	3	4	4	3	2	2	2	3	3	4	3	3	3	3	3	3	3	3	3
																				3	4	4	3	3	3	5	4	4	4	4	4	5	4	5	2	4	3	5	4	4	4	3	2	1
3	6	4	3	3																					1	3	3	3	3	3	3	3	3	3	3	3	3	3	3	3	3	3	3	3
																				2	5	4	3	5	1	3	3	3	3	3	3	3	3	3	3	3	3	3	3	3	3	3	4	3
																				5	3	5	5	3	2	3	4	4	3	3	5	5	5	5	5	5	5	5	5	5	2	1	1	1
					4	4	4	4	3																2	4	4	4	4	4	3	4	4	4	2	2	4	4	2	4	2	2	2	2
															3	5	3	4	4						2	4	3	3	2	2	3	3	4	3	4	4	3	3	3	3	3	3	3	4
4	4	4	4	4																					1	3	3	3	2	2	3	3	3	3	3	2	2	2	2	3	3	3	2	2
																				2	3	3	3	5	1	4	3	4	5	4	3	4	4	4	5	4	4	4	5	4	5	5	3	3
																				3	3	3	3	3	1	3	3	3	3	3	3	3	3	3	3	3	3	3	3	3	3	3	3	3
															4	4	4	4	4						1	3	3	3	3	3	3	3	3	3	3	3	3	3	3	3	3	3	3	3
3	5	4	4	4																					2	4	5	4	3	4	3	5	4	4	3	3	3	4	2	3	4	3	3	3
					3	3	3	4	3																1	5	5	4	4	4	3	4	4	4	1	3	4	4	4	4	1	1	1	1
																				6	6	6	6	6	2	5	5	5	5	5	5	5	5	5	5	5	5	5	5	5	2	2	2	2
2	6	3	3	5																					1	3	4	2	2	2	3	4	3	4	2	2	4	4	3	3	3	2	2	2
															3	3	3	3	3						1	4	4	4	4	4	4	4	4	4	3	3	3	4	4	4	3	3	3	3
										3	4	3	3	3											3	3	3	3	3	3	3	3	3	3	4	3	3	3	3	3	4	3	3	3
																				5	2	2	2	2	3	3	3	1	1	1	3	3	1	2	2	3	3	3	3	3	2	2	2	2
4	4	3	4	4																					1	3	3	3	3	3	3	3	3	3	3	3	3	3	3	3	3	3	3	3
					4	4	4	4	3																1	5	4	4	3	3	4	4	3	4	3	4	4	4	4	4	3	3	3	2
3	4	4	3	3																					1	3	3	3	3	3	3	3	3	3	3	3	3	3	3	3	3	3	3	3
															3	3	3	3	4						1	4	3	3	2	4	4	4	3	4	3	3	4	4	3	3	4	3	3	3
										4	4	4	4	4											1	4	4	3	4	4	4	4	3	4	3	3	3	4	3	4	4	4	4	4
1	6	6	5	2																					3	5	4	4	4	4	5	5	2	4	2	3	5	5	3	4	4	3	3	3
										2	6	2	3	5											3	4	4	4	4	4	4	4	4	4	4	4	4	4	4	4	2	1	1	1
																				1	5	6	1	5	1	5	5	4	5	5	5	5	5	5	1	4	5	5	5	5	1	3	2	1
					4	5	5	5	2																2	3	2	2	2	1	2	2	2	2	2	5	4	5	3	4	2	2	2	2
4	4	6	5	5																					1	3	2	2	2	4	4	3	3	2	4	5	3	3	2	3	3	4	4	2
															4	4	4	4	4						1	3	2	3	3	3	3	3	3	3	3	3	3	3	3	3	3	3	3	3
					3	4	4	5	3																1	5	5	3	3	3	4	4	3	3	1	3	3	3	3	3	1	1	1	1
					4	3	4	3	3																1	3	4	3	2	4	2	3	4	3	3	3	4	3	3	4	2	3	4	3
4	3	4	3	3																					2	4	3	3	3	3	3	3	3	3	3	3	3	3	3	3	4	3	3	3
					4	4	4	4	4																2	3	4	4	4	4	4	3	3	3	3	4	4	4	4	4	3	2	2	2
										3	3	3	3	3											1	3	3	3	3	3	3	3	3	3	3	3	3	3	3	3	3	4	4	4
					5	3	2	4	3																1	5	5	5	5	5	5	5	5	5	1	3	5	5	5	5	1	1	1	1
					3	4	2	6	3																1	4	3	3	3	3	4	4	3	3	3	3	3	4	3	3	4	4	3	3
																				3	5	4	6	3	3	3	3	2	2	2	4	3	2	2	5	4	3	3	2	2	4	4	4	4
															5	6	3	4	5						3	3	4	3	2	3	5	3	5	2	3	3	5	3	4	3	3	5	4	3
4	4	3	3	3																					3	3	4	3	3	3	3	4	4	3	3	3	3	3	3	4	4	4	4	4
																				2	5	5	2	5	2	4	2	2	2	2	4	4	4	4	3	3	4	3	3	4	4	4	4	4
															4	4	4	4	4						2	3	3	3	3	3	3	3	3	3	3	3	3	3	3	3	3	3	4	4
										3	3	3	4	3											1	4	3	3	3	3	3	4	3	3	3	4	4	4	4	4	1	1	1	1
6	3	4	5	4																					3	2	4	3	2	3	3	3	3	4	4	3	4	3	4	3	3	4	4	3
																				5	4	4	4	4	1	1	2	1	2	1	1	1	1	1	1	1	1	1	1	1	1	1	1	1
					3	4	4	4	3																1	3	3	3	3	3	3	3	3	3	3	3	3	3	3	3	4	4	4	4
3	6	3	3	5																					1	5	5	4	4	3	4	4	4	4	1	3	2	2	2	2	3	3	3	3
					4	3	3	5	3																2	3	3	3	3	3	4	3	3	3	3	4	4	4	4	4	3	3	3	3
2	6	3	4	4																					2	3	2	3	3	3	2	3	3	1	2	3	2	1	2	3	3	2	3	3
					5	6	2	6	2																3	5	5	5	5	5	5	5	5	5	2	5	5	5	5	5	2	2	2	3
					4	4	3	4	3																1	3	3	3	3	3	3	3	3	3	3	3	3	3	3	3	3	3	3	3
1	6	1	4	6																					1	4	3	3	3	3	4	4	3	3	2	4	4	5	4	4	3	3	3	2
										3	3	2	3	2											2	4	4	4	4	3	4	3	4	4	4	4	5	4	4	3	3	4	3	4
																				5	2	5	5	2	1	3	3	3	3	3	3	3	3	3	3	3	3	3	3	3	2	2	2	2
					4	4	6	4	6																1	5	4	5	5	4	4	4	4	4	4	3	3	5	4	4	1	1	1	1
																				4	4	4	3	3	2	4	4	4	3	3	4	4	4	4	3	4	3	3	3	3	3	2	3	2
5	4	5	6	5																					2	5	5	5	5	5	5	5	5	5	5	5	5	5	5	5	5	5	5	5
					2	4	3	3	3																1	3	3	3	3	3	3	3	3	3	3	3	3	3	3	3	3	3	3	3
																				3	4	5	3	3	1	5	5	5	5	5	4	5	5	5	1	2	5	2	5	1	1	1	1	1
					4	4	4	4	4																1	5	5	5	5	5	4	5	5	5	5	5	4	4	4	5	1	1	1	1
										4	3	3	4	4											2	5	4	4	4	5	5	4	4	3	2	4	3	5	2	4	4	3	3	3
										4	4	2	3	3											2	5	5	5	5	4	5	5	5	4	3	5	5	5	5	5	3	3	3	3
					3	3	3	4	4																1	4	4	3	3	3	3	3	3	3	3	3	3	3	3	3	3	3	3	3
															5	5	5	5	5						1	4	5	5	5	5	5	5	5	5	5	5	5	5	5	5	1	1	1	1
																				1	1	4	6	1	3	1	1	1	1	2	2	3	1	1	4	5	2	2	2	4	4	2	4	4
										3	4	3	3	3											1	4	3	3	3	3	3	3	3	3	3	4	4	4	3	3	3	3	3	3
					3	3	4	4	3																1	5	4	4	4	4	4	4	4	4	4	4	4	4	4	4	2	2	2	2
															4	3	4	4	4						1	2	2	2	2	2	3	3	3	3	3	2	2	2	2	2	1	1	1	1
										1	4	1	3	6											2	3	3	3	3	3	3	3	3	3	3	3	3	3	3	3	3	3	3	3
															4	4	3	4	4						2	3	3	3	3	3	3	3	3	3	3	3	3	3	3	3	3	3	3	3
					3	6	4	5	1																2	5	5	5	5	5	2	5	5	5	5	4	5	5	5	5	1	1	1	1
																				3	3	3	3	3	2	4	4	4	4	4	3	4	3	4	3	3	3	3	3	3	3	3	3	3
																				5	4	6	5	2	3	4	3	3	3	3	4	4	3	4	2	4	3	3	3	3	3	3	3	3
																				2	3	4	5	4	3	4	5	4	4	4	4	4	4	4	4	4	4	5	4	5	3	3	3	3
					4	4	3	4	4																1	4	4	4	4	4	3	4	4	4	3	4	4	4	4	4	3	3	3	3
																				4	4	4	3	3	3	3	2	2	2	1	2	3	2	3	3	4	3	3	3	4	3	3	4	3
										3	5	5	5	5											1	5	5	5	5	5	5	5	5	5	5	5	5	5	5	5	2	2	2	2
										5	5	5	5	5											1	4	4	3	3	3	4	3	3	3	2	4	4	4	4	4	4	4	4	4
															3	3	3	3	3						1	4	4	4	4	4	4	4	4	4	4	4	4	4	4	4	3	3	3	3
					6	6	5	3	2																2	4	4	2	2	2	3	3	3	3	3	5	4	4	3	3	1	1	2	1
3	4	4	4	3																					3	5	4	3	3	3	3	4	3	2	1	4	4	4	4	4	1	3	3	1
										2	4	3	4	3											3	4	4	3	3	3	4	4	3	3	3	4	3	4	4	4	2	2	2	2
3	4	3	4	4																					2	4	4	3	3	4	3	3	3	4	3	3	3	3	3	3	3	3	3	3
																				4	4	4	4	4	1	3	3	3	3	3	3	3	3	3	3	3	3	3	3	3	3	3	3	3
					4	4	4	3	4																1	4	3	3	3	3	3	3	3	3	3	4	3	3	3	3	3	3	3	3
																				4	3	4	4	3	1	3	3	3	3	3	3	3	3	3	3	3	3	3	3	3	3	3	3	3
																				4	3	6	6	1	3	4	4	5	5	4	5	4	5	4	5	4	5	5	4	4	1	1	1	1
																				4	4	6	3	1	2	5	5	5	5	5	5	5	5	5	5	5	5	5	5	5	1	1	1	1
															5	4	4	2	5						2	3	3	2	4	2	3	3	2	5	3	3	4	3	2	2	3	2	4	4
										6	6	1	6	6											3	5	5	5	5	4	3	5	5	5	1	1	5	5	5	5	1	1	1	1
										3	3	3	3	3											3	3	3	3	3	3	3	3	3	3	3	3	3	3	3	3	3	3	3	3
					5	2	3	5	2																1	5	5	5	5	5	5	5	5	4	5	5	4	4	4	4	3	3	3	3
															6	2	4	4	1						3	4	3	3	3	3	3	3	3	3	2	4	4	5	4	5	2	2	2	2
																				3	3	4	3	4	1	5	4	3	3	4	5	4	2	4	1	3	3	4	4	4	2	2	3	2
					3	4	4	4	4																2	3	2	2	3	3	3	3	3	3	3	2	2	3	3	3	4	4	4	4
															5	5	5	5	5						1	3	4	2	2	3	4	4	3	2	2	3	4	4	3	4	3	3	3	2
4	5	4	3	4																					1	5	5	5	5	5	5	5	5	5	2	3	3	3	3	3	2	2	3	2
															4	6	6	3	3						1	3	4	2	1	1	4	3	2	2	3	5	4	4	3	3	3	2	4	2
2	5	3	3	3																					1	4	4	3	3	3	4	4	3	3	3	3	4	4	4	3	2	3	2	2
																				5	5	4	5	4	2	4	4	3	4	4	3	3	3	3	4	3	3	3	3	3	3	3	3	3
										6	1	6	6	4											1	1	1	1	1	1	1	1	1	1	1	1	1	1	1	1	1	1	1	1
															5	5	5	4	3						1	5	5	3	2	3	3	5	3	4	1	5	4	4	5	2	2	2	3	1
																				4	4	4	2	3	3	3	2	2	1	1	3	3	3	2	3	3	4	4	3	4	4	3	4	3
					1	6	4	3	2																2	5	3	3	2	1	3	2	2	2	3	5	5	4	3	2	2	2	3	1
															3	4	4	3	3						2	4	4	4	3	3	4	3	3	4	3	3	3	3	4	3	2	2	2	3
															5	4	4	4	4						3	5	5	4	4	4	3	5	4	4	2	3	3	4	4	4	2	2	2	1
																				4	4	4	4	4	2	3	3	3	3	3	3	3	3	3	3	3	3	3	3	3	3	3	3	3
										3	3	4	3	4											1	5	5	4	4	4	4	5	5	5	1	3	4	5	5	5	2	2	1	1
															5	4	4	5	5						2	3	3	2	2	2	2	2	3	3	3	3	3	2	2	2	4	3	4	4
															6	1	6	1	1						1	5	5	5	5	5	3	5	5	5	1	1	1	5	5	1	1	1	1	1
															2	6	2	3	2						3	3	3	3	3	3	4	4	3	3	3	3	3	3	3	3	3	3	3	3
2	2	5	5	4																					3	3	3	3	3	2	2	3	3	3	3	3	3	3	3	3	3	3	3	3
4	4	4	4	4																					1	5	5	5	5	5	3	5	5	5	5	2	4	5	5	4	1	1	1	1
										4	4	3	4	3											1	4	4	3	3	3	4	4	3	4	3	4	4	4	4	3	3	3	3	3
															5	1	5	3	5						1	5	4	3	3	4	3	5	3	3	1	3	3	4	4	4	3	3	2	2
										6	1	6	2	2											1	4	4	3	3	4	4	4	3	3	4	5	5	5	5	5	4	4	4	3
															4	4	3	4	4						3	3	2	4	4	3	4	2	2	3	2	4	2	3	3	2	4	2	3	3
															5	4	5	4	3						1	4	3	2	2	2	4	3	3	3	3	5	5	5	3	3	2	3	2	2
															6	6	6	6	6						1	1	1	1	1	1	1	1	1	1	1	1	1	1	1	1	1	1	1	1
																				3	5	5	4	3	1	5	4	3	2	2	4	4	3	4	1	2	3	5	4	4	2	2	1	1
																				3	3	6	4	6	1	4	3	3	2	2	3	3	2	3	4	4	5	5	4	4	4	3	4	3
															4	6	6	2	4						2	3	3	3	3	3	5	3	3	3	3	5	5	5	5	5	3	2	2	2
4	4	4	4	4																					1	5	5	5	5	5	5	5	5	5	5	5	5	5	5	5	1	1	1	1
										6	6	1	6	1											3	3	3	3	3	3	3	3	3	3	4	3	3	3	3	3	4	4	4	4
															2	3	2	2	5						1	2	2	2	2	2	3	3	3	3	3	4	4	4	4	4	3	3	3	3
										3	3	4	3	3											3	5	5	5	5	5	5	5	5	5	1	4	4	5	4	5	1	1	1	1
															3	4	4	3	3						3	3	3	2	3	3	4	3	2	3	3	3	3	4	3	3	3	4	3	2
4	5	5	3	5																					1	4	4	3	3	3	4	3	3	3	3	3	3	3	3	3	3	2	3	3
															4	5	5	4	1						3	5	4	5	4	3	3	4	3	3	2	3	2	2	4	4	3	2	2	2
															3	5	5	2	3						1	4	4	3	3	4	4	4	3	3	3	2	4	4	4	4	2	2	3	2
															3	3	3	3	3						1	3	3	3	3	3	3	3	3	3	3	3	3	3	3	3	3	3	3	3
																				3	4	4	3	4	2	5	4	4	3	3	4	5	3	3	1	4	5	5	5	5	1	2	1	1
					2	6	5	6	1																3	3	3	2	2	4	3	3	2	2	3	3	3	3	2	3	3	3	3	3
															4	3	4	3	3						1	4	4	4	4	4	3	4	4	4	4	4	3	3	3	3	3	3	3	3
																				3	4	3	3	3	1	5	5	5	5	5	5	5	5	5	5	5	5	5	5	5	3	3	3	3
										4	4	4	4	4											2	4	5	4	4	4	5	4	4	4	5	4	4	5	4	4	4	4	5	4
																				4	4	4	4	3	3	4	4	4	4	4	3	4	4	5	4	4	5	4	4	4	4	5	4	4
																				4	3	4	3	3	1	4	3	3	3	3	4	3	3	3	3	3	3	3	3	4	3	3	3	3
					4	4	4	4	4																1	3	3	3	3	3	3	3	3	3	3	3	3	3	3	3	3	3	3	3
										3	4	3	3	3											3	4	4	3	3	3	4	3	3	3	3	4	3	3	4	4	4	4	3	4
					3	2	2	4	3																1	5	4	3	3	3	3	3	3	3	3	3	3	3	3	3	2	3	3	3
3	5	3	4	2																					1	3	3	3	3	3	3	3	3	3	3	3	3	3	3	3	3	3	3	3
					5	4	4	4	4																1	3	3	3	3	3	3	3	3	3	3	3	3	3	3	3	3	3	3	3
																				1	1	6	1	6	1	5	5	4	3	3	3	3	3	3	1	5	5	5	4	5	1	1	1	1
5	5	5	5	5																					1	5	5	4	2	2	4	4	4	4	2	4	5	5	5	4	1	1	1	1
										4	4	3	4	4											3	5	5	5	5	5	4	5	5	5	1	3	4	5	5	5	2	2	2	2
										6	6	6	6	6											4	1	1	1	1	1	1	1	1	1	1	1	1	1	1	1	1	1	1	1
										5	5	5	5	5											3	5	5	5	5	4	4	4	5	4	4	3	4	4	4	4	4	3	4	4
															4	4	3	3	3						1	3	3	3	3	3	3	3	4	3	3	2	3	3	2	2	3	3	3	3
																				5	2	6	2	2	2	4	4	3	4	3	3	4	4	4	2	3	3	2	3	3	3	3	3	3
																				5	4	4	5	4	1	3	3	3	3	3	3	3	3	3	3	3	3	3	3	3	3	3	3	4
5	2	2	2	5																					1	3	3	3	3	3	4	3	3	3	3	3	3	3	3	3	3	3	4	3
4	6	3	6	5																					4	1	1	1	1	1	2	2	2	2	2	3	3	3	3	3	5	4	3	3
																				4	1	6	1	1	1	5	5	5	5	5	2	5	5	5	1	1	3	3	1	1	1	3	3	3
					5	3	5	2	4																2	3	2	2	2	2	3	3	3	3	3	4	3	3	3	3	4	4	4	3
															5	5	5	5	5						2	5	4	4	4	4	4	5	5	3	2	4	4	5	3	4	3	2	3	2
															3	5	5	5	5						2	4	4	4	4	4	4	4	4	4	4	4	4	4	4	4	3	3	3	3
					1	1	1	1	1																3	5	4	4	4	4	4	4	4	4	4	4	4	4	4	4	1	1	1	1
															5	2	3	5	2						3	2	2	2	2	2	2	3	3	3	2	3	2	2	2	2	4	4	5	4
3	2	3	3	4																					3	5	5	5	5	5	4	5	5	5	5	5	5	5	5	5	3	3	3	3
1	6	1	6	3																					3	5	5	5	5	5	5	5	5	5	5	5	5	5	5	5	1	1	1	1
															6	2	1	5	2						1	4	4	4	4	4	4	5	4	5	5	1	1	1	1	1	1	1	1	1
															5	3	3	5	3						1	4	4	4	4	4	4	4	4	4	2	3	3	3	3	3	3	3	3	3
																				4	4	3	3	3	1	3	3	3	3	3	3	3	3	3	3	3	3	3	3	3	3	3	3	3
					4	4	4	3	4																2	5	5	5	5	5	4	5	5	5	1	1	5	5	5	5	3	2	3	2
					2	3	3	2	3																2	4	4	4	4	4	3	3	3	3	3	3	3	3	3	3	3	3	3	3
																				2	2	5	3	4	2	4	4	4	4	4	4	5	5	4	4	4	5	5	4	5	3	2	3	1
																				6	6	6	6	1	1	5	3	3	3	3	4	2	2	3	4	3	3	3	2	3	3	3	2	2
																				4	3	3	3	3	1	3	3	3	3	3	3	3	3	4	3	4	3	3	3	3	3	3	3	3
																				3	3	4	3	6	2	4	4	2	2	2	4	3	2	4	2	4	4	4	4	4	3	3	3	3
1	6	1	6	6																					2	4	2	2	2	2	4	4	3	4	3	3	3	3	3	2	3	3	3	1
															3	3	3	3	3						1	3	3	3	3	3	3	3	3	3	3	3	3	3	3	3	3	3	3	3
															4	4	3	4	4						2	4	4	4	4	4	5	5	5	5	5	5	5	5	5	5	4	4	4	4
																				4	3	4	4	4	2	4	4	4	4	4	4	4	4	4	4	4	4	4	4	4	4	4	4	4
																				4	4	4	4	4	2	3	3	3	3	2	3	3	3	3	2	3	3	3	3	3	3	3	3	3
																				5	2	6	1	6	1	5	5	3	3	3	4	4	3	4	3	1	1	3	3	3	1	1	1	1
										4	4	4	3	3											2	2	2	2	2	2	4	3	2	3	4	4	4	4	4	3	3	3	4	3
																				4	6	4	3	1	1	4	4	4	4	4	3	3	3	3	3	3	3	3	3	5	3	3	3	3
																				4	4	5	4	2	1	3	3	3	3	3	3	3	3	3	3	3	3	3	3	3	3	3	3	3
															6	1	6	4	4						2	5	5	5	5	5	3	5	5	5	5	3	3	5	3	3	3	3	3	3
					4	4	2	5	2																1	5	5	4	4	4	4	5	3	4	2	3	4	4	2	4	1	1	1	1
					3	3	4	3	4																1	1	1	1	1	1	1	1	2	1	1	1	1	1	1	1	1	1	1	1
1	6	1	6	1																					3	3	3	3	3	3	3	4	3	4	3	3	3	3	3	3	3	3	3	3
															4	4	4	4	4						1	4	4	4	4	4	4	4	4	4	4	4	4	4	4	4	4	4	4	4
					3	2	4	5	4																2	3	4	2	2	2	3	4	4	5	4	4	5	4	3	3	4	5	5	4
										3	3	2	2	2											1	3	3	3	3	3	3	3	3	3	3	3	3	3	3	3	3	3	3	3
																				3	3	4	3	3	1	4	4	3	3	3	4	4	3	4	3	4	4	4	4	3	3	2	3	1
										1	6	1	1	1											1	3	3	3	3	3	3	3	3	3	3	3	3	3	3	3	3	3	3	3
3	4	3	3	3																					2	5	5	5	5	5	4	5	4	4	3	3	4	3	3	4	2	2	2	2
					2	4	3	4	4																2	5	4	5	4	5	5	4	5	4	5	5	4	4	5	4	5	4	4	4
										3	3	3	2	3											2	5	5	5	5	5	1	5	5	5	1	1	5	5	5	5	1	1	1	1
										4	4	4	4	4											1	3	3	3	3	3	3	3	3	3	3	3	3	3	3	3	3	3	3	3
															5	3	4	4	3						1	4	4	4	4	4	3	4	4	4	2	4	4	4	4	3	3	3	4	4
															5	5	6	5	5						1	5	4	3	2	2	4	4	3	3	4	5	5	5	4	5	2	1	1	1
																				4	3	3	3	3	1	3	3	3	3	3	3	3	3	3	3	3	3	3	3	3	3	3	3	3
															5	5	5	5	5						2	3	3	2	3	4	2	3	2	1	3	3	2	2	3	3	3	3	2	3
										4	4	4	3	4											2	3	3	3	3	2	3	3	3	3	3	3	3	3	3	3	3	3	3	3
										4	4	4	4	4											3	3	2	2	2	1	1	1	1	1	3	3	3	3	3	3	3	3	3	3
										4	4	4	4	4											1	1	3	2	2	3	3	2	2	2	2	3	3	3	3	3	3	3	3	3
																				4	4	4	4	3	3	3	4	3	3	3	4	4	3	4	3	3	3	4	4	3	3	3	3	2
3	4	3	3	3																					2	3	3	2	2	2	3	3	2	3	3	4	4	4	3	4	4	4	4	3
					6	5	6	3	3																2	3	3	2	2	2	4	4	2	3	2	5	5	5	4	4	3	3	2	1
5	5	5	5	5																					1	5	4	3	2	1	2	3	4	5	4	3	4	5	4	4	4	5	4	5
										2	5	5	2	2											1	5	5	5	5	5	5	5	5	5	5	5	5	5	5	5	1	1	1	1
																				4	4	4	3	3	2	4	4	4	4	4	4	3	3	3	2	3	4	4	3	3	3	3	2	3
															4	4	3	4	4						2	1	2	1	2	1	3	2	1	2	1	1	1	3	2	2	3	1	1	2
					5	5	4	6	4																2	4	4	3	3	3	4	4	3	4	2	4	4	4	4	4	1	1	1	1
																				3	3	3	3	3	1	3	3	3	3	3	3	3	3	3	3	3	3	3	3	3	3	3	3	3
					3	5	4	3	4																2	3	3	3	3	3	3	3	3	3	3	3	3	3	3	3	3	3	3	3
4	3	4	4	3																					2	3	3	2	2	3	2	2	2	3	3	4	3	4	3	3	3	3	3	3
					5	3	3	4	3																2	4	3	3	3	3	3	3	3	4	3	4	4	4	4	3	3	3	3	2
																				4	3	4	3	4	2	2	2	2	2	2	2	2	2	2	2	2	3	3	3	3	4	4	4	4
3	4	3	3	3																					1	3	3	3	3	3	3	3	3	3	3	3	3	3	3	3	3	3	3	3
																				2	3	3	4	4	1	3	3	3	3	3	3	3	3	3	3	3	3	3	3	3	3	3	3	3
										5	5	5	5	5											3	5	5	5	4	3	5	5	5	3	1	5	5	5	5	5	1	1	1	1
										4	3	3	5	2											2	5	4	3	2	4	4	5	5	4	2	5	4	4	4	5	2	3	3	1
																				4	6	6	2	6	1	4	4	3	2	2	4	3	2	3	1	5	4	4	5	4	1	1	1	1
										6	6	1	1	6											2	5	5	5	5	5	1	5	5	5	1	1	5	5	5	5	1	1	1	1
										3	3	5	3	2											2	2	1	2	1	1	1	4	1	2	4	2	4	2	2	1	5	4	4	2
					4	4	3	2	4																1	5	5	5	5	5	4	5	5	5	3	3	3	4	3	3	2	2	2	2
3	5	2	2	4																					3	4	3	2	1	2	4	4	2	2	2	5	2	4	4	2	2	2	1	2
															1	1	2	3	2						1	1	1	1	1	1	1	1	1	1	1	1	1	1	1	1	1	1	1	1
2	2	2	2	2																					3	2	1	1	1	1	1	1	1	1	1	1	1	1	1	1	2	3	3	3
2	4	6	3	4																					1	5	5	4	4	2	5	5	2	4	2	5	5	5	5	5	3	2	2	1
3	4	3	4	3																					2	5	5	5	5	5	3	5	5	5	1	4	5	5	5	5	1	1	1	1
																				3	3	5	4	4	4	2	3	4	3	4	4	3	3	4	3	3	4	3	3	4	4	3	4	4
																				6	6	6	6	1	1	5	4	4	4	4	4	5	4	4	1	3	4	4	3	3	3	3	3	3
										6	6	6	6	1											1	1	1	1	1	1	5	1	1	1	5	5	5	5	1	5	5	5	5	5
															5	4	5	4	5						2	4	4	3	3	3	4	4	3	3	3	3	3	4	3	3	2	2	2	1
																				2	3	2	2	2	2	2	3	2	2	2	4	2	2	2	4	4	4	3	4	4	4	4	4	3
					4	3	4	3	4																1	1	1	1	3	1	1	1	1	1	1	1	1	1	1	3	3	3	3	3
										3	2	5	2	3											2	3	4	4	4	3	3	3	3	4	4	5	4	4	4	4	4	4	3	3
5	2	5	4	2																					1	5	3	3	5	3	4	2	2	4	4	5	5	5	4	4	4	5	2	1
																				3	4	4	3	3	1	3	4	4	4	3	4	4	4	3	4	4	3	4	4	4	3	4	3	4
																				4	4	4	4	4	3	5	5	5	5	5	3	5	5	5	5	2	3	3	3	3	1	1	1	1
															5	1	5	2	3						3	4	3	4	4	4	3	5	4	3	3	4	4	4	5	5	4	4	3	3
										4	4	4	4	4											1	4	4	4	4	4	4	4	4	4	4	5	5	5	5	5	3	3	3	3
																				3	3	2	3	3	2	4	4	3	3	4	4	3	3	4	3	3	4	3	3	3	3	4	3	4
															4	4	5	3	1						1	5	2	2	2	2	2	4	2	3	3	4	4	4	3	4	4	3	2	2
																				3	4	4	3	3	1	3	3	3	3	3	3	3	3	3	3	3	3	3	3	3	3	3	3	3
5	2	5	2	5																					1	4	4	4	4	4	4	4	4	4	4	4	5	5	4	4	4	4	4	4
4	5	5	5	3																					2	5	5	4	4	4	4	4	4	4	2	3	2	4	4	4	2	2	2	3
															4	4	4	4	4						1	3	3	3	3	3	3	3	3	3	3	3	3	3	3	3	3	3	3	3
																				6	6	6	6	1	1	3	3	2	2	3	4	4	3	3	3	2	4	3	3	5	3	3	3	3
																				2	2	2	2	6	3	3	2	3	3	2	2	3	2	3	3	2	3	3	2	2	3	4	3	3
																				1	6	6	5	6	3	5	5	4	3	4	4	4	4	4	2	5	5	4	4	5	1	1	1	1
										4	4	4	4	3											1	3	4	3	3	3	3	4	3	3	3	3	4	3	3	3	3	4	3	3
1	6	5	6	2																					3	4	4	3	3	3	5	5	2	2	1	4	4	5	5	5	4	4	3	4
																				5	5	5	5	5	3	2	2	2	2	2	4	2	2	2	3	5	4	4	4	2	3	3	4	3
																				2	5	6	3	3	2	2	4	4	5	4	5	4	2	5	2	4	4	5	2	4	3	3	2	1
																				3	3	3	3	2	1	5	4	4	4	4	4	4	4	4	3	3	3	3	3	3	3	3	3	3
					4	4	3	4	3																1	4	4	4	4	4	4	4	4	4	4	4	4	4	4	4	3	3	3	3
4	3	3	4	3																					1	5	5	5	5	4	3	4	4	4	3	2	3	3	3	3	3	3	3	3
					4	4	3	3	4																1	4	4	4	3	3	4	4	3	3	3	3	3	3	3	3	3	3	3	3
5	5	5	5	5																					1	3	3	3	3	3	3	3	3	3	3	3	3	3	3	3	3	3	3	3
5	5	3	5	5																					1	3	3	3	3	3	3	3	3	3	3	3	3	3	3	3	4	4	4	4
					3	4	4	4	3																1	2	3	3	3	2	4	3	3	4	4	4	3	4	3	3	3	3	3	3
					1	6	6	1	6																1	3	3	3	3	3	3	3	3	3	3	3	4	4	4	3	5	5	5	5
4	6	1	6	5																					2	5	5	5	4	5	4	5	5	5	1	4	5	5	5	5	1	1	1	1
										3	4	3	3	3											4	5	5	5	5	5	3	5	5	5	1	1	1	1	5	2	1	1	1	1
4	4	5	5	2																					1	4	4	3	3	3	4	4	3	3	2	4	4	4	4	3	2	2	2	1
										4	4	4	4	4											1	4	4	3	3	4	4	4	4	4	4	4	4	4	4	4	2	4	3	2
																				3	4	3	3	4	2	3	4	3	3	3	3	3	4	3	3	4	3	3	3	3	3	3	4	4
																				4	4	4	4	4	2	3	3	2	2	1	3	4	3	3	3	4	4	4	4	3	4	3	3	2
					4	4	3	3	3																1	3	3	3	3	3	3	3	3	3	3	3	3	3	3	3	3	3	3	3
					6	6	5	5	4																2	5	4	4	4	4	3	4	4	4	2	4	4	4	4	4	1	1	1	1
										4	4	3	4	4											2	5	4	3	2	2	5	3	3	3	3	4	4	4	3	3	2	2	2	2
										4	4	4	4	4											1	3	3	3	3	3	3	3	3	3	3	3	3	3	3	3	3	3	3	3
4	4	3	4	4																					1	3	3	3	3	3	3	3	3	3	3	3	3	3	3	3	3	3	3	3
6	6	6	6	6																					1	5	5	5	5	5	5	5	5	5	5	5	5	5	5	5	5	5	5	5
					5	5	3	5	2																2	5	5	5	3	3	2	4	4	4	4	4	4	4	4	4	4	4	3	4
										2	5	6	6	2											3	4	2	2	2	2	4	5	2	5	4	5	5	5	5	4	4	3	3	3
															2	4	3	3	4						3	3	2	1	1	1	2	4	1	2	4	4	4	4	2	2	4	4	4	2
															4	2	3	3	3						2	4	4	4	4	4	4	4	4	4	4	4	4	4	4	4	3	3	3	3
					3	6	3	4	1																2	5	5	5	5	5	1	5	5	5	1	1	5	5	4	5	1	1	1	1
															6	6	6	6	6						1	3	3	3	3	3	3	3	3	3	3	3	3	3	3	3	3	3	3	3
5	5	4	5	3																					1	3	4	4	3	3	3	4	3	2	3	3	4	4	3	4	4	4	5	5
										5	5	1	5	5											1	5	5	5	5	4	4	5	5	5	3	5	5	3	3	3	1	1	1	1
					4	4	5	3	6																2	4	4	4	4	4	4	4	4	4	4	4	4	4	4	4	3	3	3	3
					4	5	4	5	5																1	3	3	3	3	3	4	3	3	3	3	5	5	5	5	5	2	2	2	2
																				3	3	3	3	3	1	3	3	3	3	3	2	2	3	3	3	3	3	3	3	3	3	3	3	3
3	5	4	3	4																					1	4	5	4	5	5	2	5	4	4	1	4	5	5	2	4	2	2	3	2
										3	3	3	3	3											1	1	2	1	1	1	1	1	1	1	1	1	1	1	1	1	1	2	1	1
										3	2	4	4	4											2	3	2	2	4	3	3	4	4	2	2	3	3	3	2	2	3	3	3	3
4	4	5	5	3																					1	4	4	3	3	3	4	3	3	3	4	4	5	3	4	4	3	3	3	2
					3	5	5	5	3																2	2	2	2	2	2	4	4	2	2	4	5	5	5	5	4	4	4	4	4
2	5	6	6	1																					1	5	5	4	5	5	5	5	4	4	4	4	1	5	5	5	1	1	1	1
															4	3	4	3	3						1	4	4	4	4	4	3	5	4	4	2	2	3	4	5	3	1	1	1	1
					4	4	3	3	4																2	5	5	5	5	5	5	5	5	5	1	5	5	5	5	5	1	1	1	1
					4	4	4	4	4																1	3	3	2	3	2	3	2	2	2	2	3	3	3	3	2	2	2	2	1
																				3	3	3	3	3	1	4	4	4	4	4	3	4	4	4	2	4	4	4	3	4	3	3	3	3
										6	6	6	6	6											3	5	5	5	5	5	5	5	5	5	5	5	5	5	5	5	1	1	1	1
																				3	3	5	3	3	1	4	4	3	3	3	4	3	3	3	3	4	4	4	3	3	3	3	3	2
																				4	4	5	3	2	1	4	4	4	4	4	4	4	4	4	4	3	3	3	3	3	2	2	2	2
																				3	4	3	3	3	1	4	3	4	4	3	2	3	4	3	3	3	2	3	3	3	4	4	4	4
															3	5	4	3	3						1	4	4	3	3	3	4	4	3	3	2	4	5	5	4	4	2	2	2	1
4	4	5	3	3																					2	3	3	3	3	3	3	4	3	4	3	3	4	3	4	3	3	4	3	3
5	5	5	5	5																					1	1	2	2	2	1	4	4	2	2	2	4	4	3	3	2	4	3	4	2
3	2	2	3	3																					1	4	4	4	4	4	4	4	4	4	4	4	4	3	3	3	3	3	3	3
										4	3	4	4	3											1	3	2	2	3	2	3	2	2	3	2	2	2	2	3	2	3	2	2	3
																				4	4	4	3	4	2	4	3	3	3	3	3	3	3	3	3	3	3	3	3	3	3	3	3	3
4	4	5	5	3																					3	4	3	2	2	2	3	4	3	3	3	4	4	4	4	4	3	2	2	1
															3	3	3	3	3						2	3	3	3	3	3	3	3	3	3	3	3	3	3	3	3	3	3	3	3
															3	3	3	3	3						1	5	4	3	3	3	3	3	3	4	3	4	4	4	3	4	2	2	1	2
																				4	4	4	3	2	1	4	4	4	4	4	3	4	4	4	3	3	4	4	3	3	3	3	3	3
4	4	3	3	3																					1	3	3	3	3	3	3	3	3	3	3	3	3	3	3	3	3	3	3	3
															5	5	2	5	5						3	3	3	4	4	3	3	4	4	4	4	3	4	3	4	4	2	2	4	4
															5	3	4	5	5						1	5	5	3	3	3	4	5	3	4	3	1	4	4	1	1	3	3	3	1
4	3	3	4	4																					1	3	3	4	3	3	3	3	3	2	2	2	3	3	5	5	3	3	4	3
																				6	6	5	6	2	3	5	5	4	5	5	1	5	5	5	1	3	3	5	5	2	1	1	1	1
																				4	4	5	4	3	2	4	3	3	2	2	4	4	2	3	2	3	5	5	4	5	2	2	2	2
																				3	4	3	4	4	3	4	3	4	3	2	4	2	4	3	4	3	3	4	5	3	4	4	3	3
5	5	2	2	1																					1	5	5	5	5	4	5	5	5	5	5	5	5	5	5	5	3	3	3	3
4	3	4	4	4																					2	4	4	5	5	4	4	5	2	3	3	3	4	3	4	4	3	4	4	5
															4	3	3	4	4						2	3	3	3	3	3	2	3	3	3	3	3	3	3	3	3	3	3	3	3
										1	1	1	1	1											1	3	3	3	3	3	3	3	3	3	3	3	3	3	3	3	3	3	3	3
															4	4	3	4	4						2	3	3	4	3	3	3	4	3	3	4	3	3	3	4	3	3	4	3	4
					3	2	3	2	4																1	4	5	3	3	3	2	4	3	5	3	3	4	4	4	4	3	3	3	3
					1	6	1	6	1																3	4	4	4	4	4	4	4	4	4	4	4	4	4	4	4	3	3	3	3
															2	2	5	3	5						3	4	5	4	4	5	4	5	5	4	4	4	4	4	4	4	2	3	3	4
																				2	2	2	2	2	3	5	5	5	5	5	5	5	5	5	5	2	5	5	5	5	1	1	1	1
					5	5	3	5	3																1	4	4	3	4	3	4	4	3	4	2	3	4	3	3	4	3	3	4	4
					5	5	5	5	5																2	5	5	5	5	5	5	5	5	5	5	5	5	5	5	5	5	5	5	5
															3	3	3	3	3						2	4	4	4	3	4	4	5	3	3	1	5	4	3	3	4	3	3	3	3
					4	4	4	3	4																1	4	4	4	4	4	4	4	4	5	4	4	4	4	4	4	3	3	2	4
3	4	3	4	3																					4	3	3	3	3	3	3	3	3	3	3	3	3	3	3	3	3	3	3	3
															2	5	6	6	4						1	5	4	4	4	4	1	5	5	5	1	4	5	5	5	5	1	1	1	1
															6	6	6	6	1						1	5	5	5	5	5	5	5	5	5	5	5	5	5	5	5	1	1	1	1
4	3	4	3	4																					2	3	3	3	4	4	3	3	3	4	3	3	3	4	3	3	2	3	3	3
1	5	4	4	4																					1	5	5	3	3	4	4	4	4	4	4	4	4	4	4	4	3	3	2	3
					3	4	3	3	3																3	5	4	4	4	4	4	4	4	4	4	5	4	4	4	4	3	4	3	3
2	1	1	2	2																					2	4	3	3	3	3	4	4	4	5	2	4	4	4	4	4	2	3	2	3
										6	1	6	6	1											2	1	1	1	1	1	1	1	1	1	5	5	5	5	1	1	5	3	1	2
										4	5	4	1	4											1	5	5	5	5	5	3	5	4	5	1	5	5	4	5	4	1	1	1	1
					5	2	2	4	3																3	4	4	4	4	3	4	4	3	3	3	3	4	3	3	3	2	2	2	2
					4	4	3	3	4																1	1	1	1	1	1	1	1	1	1	1	1	1	1	1	1	1	1	1	1
															5	5	5	5	5						1	1	1	1	1	1	1	1	1	1	1	1	1	1	1	1	1	1	1	1
																				4	4	4	4	4	1	4	3	3	4	4	4	4	4	4	2	4	4	3	4	3	2	2	2	2
					6	1	1	3	4																1	5	5	5	5	5	3	4	4	4	2	4	4	4	4	4	2	1	2	2
																				3	4	6	5	1	1	5	4	4	4	4	3	5	4	4	3	3	3	3	4	3	2	2	2	2
4	4	4	4	4																					1	5	5	5	5	5	5	5	5	5	1	1	5	5	1	5	1	1	1	1
										6	6	1	1	1											2	4	4	2	2	2	5	5	4	3	1	5	4	4	5	5	4	3	1	1
4	3	4	4	3																					1	3	3	3	3	3	3	3	3	3	3	3	3	3	3	3	3	3	3	3
															1	1	1	1	1						4	5	5	5	5	5	5	5	5	5	5	5	5	5	5	5	5	5	5	5
					3	6	5	4	3																2	4	3	4	2	3	4	5	2	3	2	4	4	4	3	4	2	2	2	1
										3	5	4	3	4											2	4	4	3	3	3	3	4	4	4	4	4	4	4	4	4	1	1	1	1
4	4	4	4	4																					2	2	1	1	1	1	2	2	2	2	2	2	1	1	2	1	2	2	2	2
4	5	5	5	5																					2	3	3	3	3	2	3	3	2	3	3	3	3	3	3	3	3	3	3	3
6	1	1	6	1																					2	4	4	3	4	4	3	4	4	4	4	2	2	4	4	4	1	1	1	1
																				5	4	5	5	4	1	3	2	3	4	3	4	4	3	3	3	3	3	3	4	3	3	3	4	3
3	4	3	3	3																					1	4	4	3	3	3	4	4	4	3	3	4	4	4	3	4	2	2	2	2
										1	1	2	5	5											1	4	4	4	4	4	5	5	3	4	4	5	5	5	4	3	3	2	2	1
3	3	2	3	4																					1	4	4	5	4	5	3	4	4	4	2	3	4	2	3	4	4	4	3	3
										3	5	4	5	5											2	5	5	4	4	4	4	4	5	4	4	5	4	4	4	4	4	3	4	4
															4	4	4	4	4						1	3	3	2	2	2	3	3	3	3	2	2	3	3	2	2	3	3	2	2
					4	4	4	4	4																1	3	3	3	3	3	3	3	3	3	3	3	3	3	3	3	3	3	3	3
															4	4	4	4	4						2	2	2	2	3	3	3	3	3	2	2	3	2	2	3	3	3	3	3	3
										5	4	5	3	3											2	2	2	1	3	2	3	2	2	1	3	3	3	2	1	3	2	2	2	1
										1	2	1	2	6											1	4	4	4	4	4	4	4	3	3	3	4	4	4	4	4	3	3	2	2
3	4	4	4	3																					2	3	3	3	3	3	3	4	3	3	3	3	4	3	3	3	3	3	3	3
															2	2	3	2	2						1	4	3	3	3	3	3	3	3	3	3	4	4	4	4	4	3	3	3	3
					3	4	4	3	3																3	5	3	3	3	3	3	3	3	5	1	5	5	5	5	5	1	1	1	1
					6	6	6	6	6																1	4	3	3	3	3	4	4	4	4	4	4	4	4	4	4	4	4	4	4
																				4	3	4	3	3	1	5	5	5	5	5	5	5	5	5	1	5	5	5	5	5	1	1	1	1
2	5	5	5	5																					1	3	3	3	3	3	3	3	3	3	3	3	3	3	3	3	3	3	3	3
															4	4	4	4	4						1	3	3	3	3	3	3	3	3	3	3	3	3	3	3	3	3	3	3	3
4	4	5	4	4																					1	4	4	4	4	4	4	4	4	4	4	4	4	4	4	4	4	4	4	4
																				2	1	5	5	4	3	2	3	3	3	3	3	3	3	3	3	3	3	3	3	3	4	4	4	4
					4	3	4	3	4																1	4	4	3	3	4	4	4	3	3	4	3	3	4	3	4	4	3	3	4
										2	3	4	5	4											3	4	5	3	3	3	4	4	4	4	3	3	3	2	3	4	4	3	4	4
4	4	4	4	4																					1	1	1	1	1	1	1	1	1	1	1	1	1	1	1	1	1	1	1	1
					3	3	1	3	4																1	3	3	3	3	3	3	3	3	3	3	3	3	3	3	3	3	3	3	3
															6	6	6	1	6						1	5	5	5	5	5	3	5	5	5	3	1	1	1	5	5	1	1	1	1
															3	3	4	4	3						1	3	3	3	3	3	3	3	3	3	3	3	3	3	3	3	3	3	3	3
															6	4	4	4	6						2	1	1	1	1	1	4	3	3	3	3	3	3	3	3	3	1	1	1	1
4	3	1	3	4																					1	1	1	1	1	1	1	1	1	1	1	1	1	1	1	1	1	1	1	1
1	1	1	1	1																					3	5	5	5	5	5	5	5	5	5	5	5	5	5	5	5	1	1	1	1
					4	4	3	3	2																2	4	4	3	3	3	4	3	3	3	4	4	4	5	5	4	1	1	1	1
										4	3	4	3	3											1	5	5	5	5	5	4	5	2	2	1	4	4	4	4	4	2	2	2	1
					5	5	4	4	2																3	4	4	4	4	4	4	4	4	5	4	5	4	5	4	4	5	4	5	4
										3	3	3	3	3											1	3	3	2	2	2	2	2	2	2	2	2	2	2	2	2	3	3	3	3
3	3	3	3	3																					1	4	4	4	4	4	4	4	4	4	4	4	4	4	4	4	3	3	3	3
					4	4	4	3	3																2	4	4	3	3	3	4	5	4	3	1	4	5	4	4	3	4	3	3	2
										5	5	4	3	4											2	5	5	4	4	5	5	5	5	5	5	1	1	1	1	1	1	1	1	1
																				4	4	4	4	4	1	3	3	3	3	3	3	3	3	3	3	3	3	3	3	3	3	3	3	3
																				5	5	5	5	5	1	3	3	3	3	3	3	4	3	4	3	3	3	3	3	3	3	3	2	3
										4	6	2	1	2											2	5	5	5	5	5	4	4	4	4	2	2	2	2	3	3	2	2	2	2
										4	5	5	5	3											1	2	3	3	2	2	3	2	3	3	3	4	3	3	3	3	4	3	3	4
															4	5	6	3	2						2	3	3	2	2	2	3	4	3	3	3	4	4	5	4	5	2	2	2	1
										3	4	4	4	3											1	3	3	3	3	3	3	3	3	3	3	3	3	3	3	3	3	3	3	3
															6	5	4	6	2						1	5	5	5	3	4	5	5	4	5	1	3	5	5	5	5	1	1	1	1
										4	4	4	4	4											2	3	3	3	3	3	3	3	3	3	3	3	3	3	3	3	3	3	3	3
															3	3	4	4	4						3	3	3	2	3	4	3	3	3	3	3	3	4	3	3	3	3	3	3	2
																				5	5	5	5	5	3	3	3	4	4	4	5	5	4	4	4	4	4	4	5	5	3	4	4	4
																				3	4	5	4	3	2	3	4	3	5	3	3	4	3	5	4	3	4	5	3	4	2	2	4	3
										3	3	3	3	3											1	3	3	3	3	3	3	3	3	3	3	3	3	3	3	3	3	3	3	3
																				4	3	4	3	4	3	2	4	5	5	3	2	3	3	4	2	3	4	5	2	3	3	4	5	3
					3	4	3	4	4																1	4	2	2	3	3	2	2	2	2	3	2	3	3	2	2	4	3	2	3
					4	4	4	4	4																3	3	3	3	3	3	3	3	3	3	3	3	3	3	3	3	3	3	3	4
5	5	6	6	1																					1	4	3	3	3	3	3	5	3	4	2	3	4	4	4	4	2	3	3	2
					4	4	4	4	4																1	4	3	3	3	3	3	3	3	3	3	3	3	3	3	3	2	2	2	2
																				4	3	3	3	3	1	4	3	3	3	3	3	3	3	3	3	2	2	2	2	2	3	3	3	3
										3	3	3	3	3											1	4	4	4	4	4	4	4	4	4	3	4	4	4	4	4	3	3	3	3
										4	4	4	4	4											1	1	1	1	1	1	1	1	1	1	1	1	1	1	1	1	1	1	1	1
					4	4	4	4	4																1	5	4	4	4	4	4	4	4	4	2	3	3	4	2	4	2	2	2	2
										4	3	4	4	4											1	5	5	5	5	5	5	5	5	5	5	5	5	5	5	5	3	3	3	3
										4	4	4	4	4											1	3	3	3	3	3	3	3	3	3	3	3	3	3	3	3	3	3	3	3
															3	4	5	3	3						1	5	5	5	5	5	5	5	5	5	2	4	4	2	4	4	1	1	1	1
5	2	6	6	2																					1	3	3	3	3	2	4	3	3	3	3	3	3	3	3	3	3	3	3	3
										4	4	3	4	3											1	3	3	3	3	3	4	3	3	3	3	3	2	2	3	3	3	3	3	3
					4	4	3	5	5																1	3	3	3	3	3	4	3	3	3	3	2	3	3	4	3	3	3	3	3
															4	4	5	3	2						3	3	3	3	3	3	3	3	3	3	3	3	3	3	3	5	3	3	3	3
															4	4	4	4	4						1	3	3	3	2	2	4	3	3	3	3	3	3	3	3	4	3	3	3	3
																				2	2	4	4	3	3	3	4	3	3	3	5	3	2	3	4	4	3	3	3	4	2	3	3	3
4	3	3	4	4																					2	3	3	3	3	3	3	3	3	3	3	3	3	3	3	3	3	3	3	3
										1	5	6	6	1											1	5	4	4	2	4	5	5	4	5	1	4	4	2	4	5	1	2	2	1
					5	2	6	1	5																3	3	5	2	4	5	3	5	4	3	4	5	2	3	4	5	5	5	3	4
2	5	2	5	4																					3	4	5	5	5	4	4	5	4	4	2	2	2	2	4	3	1	1	1	1
										3	3	4	4	2											1	5	5	5	5	5	5	5	4	5	3	2	2	4	4	5	3	3	3	2
										4	3	5	4	3											4	3	5	3	3	4	4	2	3	4	4	3	4	3	2	3	3	4	3	4
															4	4	4	4	3						1	4	5	4	4	4	4	4	4	4	4	4	4	4	4	3	3	3	3	3
										5	6	1	4	2											1	3	3	3	3	3	3	3	3	3	3	3	3	3	3	3	4	3	3	1
															4	4	5	4	5						3	3	3	3	3	3	3	3	3	3	3	3	3	3	3	3	3	3	3	3
															6	4	6	3	4						1	3	3	3	3	3	3	3	3	3	3	3	3	3	3	3	3	3	3	3
										3	5	5	2	5											2	5	5	4	4	4	4	4	4	4	4	5	5	5	5	5	2	2	3	1
																				5	5	5	4	5	1	4	3	4	3	3	2	4	4	4	2	5	4	4	4	4	3	3	3	3
										5	4	4	4	4											1	4	5	4	5	4	5	4	5	5	5	4	4	4	5	5	3	4	4	5
										1	3	1	3	3											1	5	5	4	4	4	4	5	5	5	1	2	4	4	5	2	1	1	1	1
3	3	3	4	3																					1	3	3	2	3	3	3	3	2	2	3	3	2	3	3	3	3	4	3	3
																				4	4	4	4	4	1	3	3	3	3	3	3	3	3	3	3	3	3	3	3	3	3	3	3	3
															4	4	3	3	4						1	3	3	3	3	3	3	3	3	3	3	3	3	3	4	2	3	3	3	3
1	6	1	6	6																					4	5	5	5	5	5	5	5	5	5	5	5	5	5	5	5	1	1	1	1
4	3	4	4	2																					1	5	5	4	3	4	4	5	4	5	1	4	5	5	5	5	1	1	1	1
															3	3	3	3	3						1	3	3	2	3	2	4	4	3	3	2	3	3	2	3	2	4	4	3	4
					5	5	3	4	4																2	3	3	2	1	1	2	2	1	2	2	1	2	1	2	1	2	2	1	1
					3	3	3	3	3																3	4	3	3	4	3	2	2	4	3	3	4	2	3	2	3	2	3	4	3
															5	5	5	5	5						2	2	1	2	2	2	2	1	1	1	2	1	1	1	1	1	2	2	2	2
															5	5	4	3	3						2	4	4	3	3	3	3	5	3	3	3	3	3	3	3	3	1	1	1	1
																				4	4	3	4	3	2	4	4	4	4	4	4	4	4	4	4	4	4	4	4	3	2	2	2	2
															6	6	6	6	6						1	5	5	5	5	5	5	5	5	5	5	5	5	5	5	5	1	1	1	1
					4	6	3	6	2																1	4	4	3	3	3	4	4	3	4	3	4	4	4	3	3	2	2	2	2
3	5	4	3	4																					3	3	3	3	3	3	3	4	4	4	4	3	3	3	3	3	4	4	4	4
															4	4	4	4	3						1	5	5	4	4	4	3	3	3	3	3	4	4	4	4	4	2	2	1	1
5	5	4	5	5																					3	4	3	2	4	3	4	2	2	3	4	3	3	2	4	4	4	3	3	4
															4	3	5	3	3						1	5	5	5	5	5	5	5	5	5	1	1	5	5	1	1	1	1	1	1
2	2	2	2	2																					3	4	5	3	3	4	3	4	3	3	4	2	2	3	3	3	4	4	4	4
					4	5	4	4	3																3	5	5	4	4	4	4	5	4	3	2	5	4	4	3	3	3	3	3	3
										3	3	4	4	4											1	3	4	3	3	3	3	4	3	3	3	3	4	3	3	3	3	3	3	3
5	5	3	5	2																					3	2	5	3	2	4	2	3	1	1	5	2	5	2	2	4	2	4	2	2
																				4	4	4	4	4	2	4	4	3	3	3	4	4	3	4	3	4	4	4	4	4	4	3	4	3
															5	3	5	5	2						2	5	4	3	3	3	4	4	3	3	2	4	4	4	3	4	3	3	3	3
															4	3	3	3	4						1	4	4	3	3	3	4	3	3	3	3	4	3	3	3	3	3	3	3	3
																				4	3	4	4	4	2	3	3	3	3	3	3	3	3	3	3	3	3	3	3	3	3	3	3	3
															6	2	6	3	6						1	4	4	5	4	4	3	3	3	4	3	3	4	3	4	4	3	4	3	3
															3	3	3	3	3						3	3	3	3	3	3	3	4	3	2	3	3	3	3	3	3	3	3	3	3
					3	5	4	4	3																2	3	3	2	2	4	3	3	4	3	4	2	3	4	3	2	4	4	3	4
																				4	3	4	3	4	2	5	5	5	5	5	4	5	5	5	1	2	4	4	5	4	1	2	1	1
															4	3	4	4	4						1	3	3	3	3	3	3	3	3	3	3	3	3	3	3	3	3	3	3	3
															5	3	5	5	5						1	3	4	4	3	3	5	4	4	3	3	3	4	5	4	5	3	3	3	1
3	3	3	3	4																					1	4	3	3	4	3	2	3	3	3	3	3	3	2	2	3	3	2	3	3
					4	3	3	3	3																1	5	5	5	5	5	5	5	5	5	1	2	4	5	5	5	1	2	2	1
																				4	4	4	4	4	3	3	3	3	3	3	3	3	3	3	3	3	3	3	3	3	3	3	3	3
															3	3	3	3	3						1	4	4	4	4	4	4	4	4	4	4	4	4	4	4	4	3	3	3	3
															6	6	6	6	1						2	5	5	5	5	5	5	5	5	5	5	5	4	5	5	5	3	3	3	3
															4	4	5	5	3						1	4	5	4	4	3	5	5	4	5	2	5	3	5	4	5	1	1	1	1
										5	5	5	5	5											1	3	4	3	2	2	4	3	4	4	2	5	4	4	3	4	4	4	4	3
										4	3	3	4	4											3	4	4	4	4	4	3	4	4	4	4	3	3	4	4	3	3	3	3	3
																				3	3	4	3	4	2	4	4	3	3	3	4	4	3	4	2	4	4	4	4	4	2	3	3	2
										3	3	3	4	2											1	2	2	2	2	2	2	2	2	2	2	2	2	2	2	2	3	3	3	3
																				6	6	6	6	1	1	3	3	3	3	3	3	3	3	3	3	4	2	2	4	2	4	4	4	4
										2	5	5	4	3											2	5	4	4	5	4	5	5	3	4	1	5	5	5	5	2	3	3	3	2
					2	2	5	5	5																1	4	4	2	2	2	2	4	3	4	4	4	4	4	4	4	3	2	2	2
																				3	3	3	3	3	1	3	3	3	3	3	3	3	3	3	3	3	3	3	3	3	3	3	3	3
					4	3	4	4	3																2	3	3	3	3	3	3	3	3	3	3	3	3	3	3	3	3	3	3	3
																				4	5	5	5	5	1	4	4	4	4	4	4	4	4	4	4	4	4	4	4	4	5	5	5	5
															4	3	4	4	4						1	3	3	3	3	3	3	3	3	3	3	3	3	3	3	3	3	3	3	3
															3	3	3	3	3						2	1	1	1	1	1	1	1	1	1	1	1	1	1	1	1	1	1	1	1
																				4	2	3	3	4	3	4	4	4	4	2	4	4	4	4	3	5	5	5	4	4	3	3	3	3
																				6	5	6	5	5	3	2	5	2	5	4	1	4	4	1	4	1	2	2	5	5	2	4	4	5
										2	5	2	2	5											1	4	4	4	2	2	3	3	3	3	3	3	3	3	3	3	3	3	3	3
										4	4	4	3	5											1	3	4	3	4	4	4	4	4	4	4	4	4	4	4	4	3	3	3	3
															6	2	4	2	1						2	4	4	4	4	4	4	4	3	4	1	3	4	4	4	5	1	1	1	1
4	4	4	5	4																					1	4	4	3	3	3	3	4	4	3	3	3	3	3	3	4	3	3	4	3
5	4	4	4	4																					4	5	5	5	5	5	5	5	5	5	5	5	5	5	5	5	5	5	5	5
																				3	3	5	3	4	2	5	4	3	3	4	5	5	3	4	1	4	5	5	5	5	3	1	1	1
					4	5	5	6	5																4	5	3	4	4	1	2	4	3	4	4	2	4	3	3	4	4	4	2	3
					2	4	4	5	1																2	4	2	3	2	3	5	4	3	4	2	3	5	2	4	3	4	2	3	3
					4	4	3	4	3																1	5	5	5	5	4	5	5	4	4	1	5	5	5	4	4	1	1	1	1
										1	6	1	2	6											2	5	5	5	5	5	5	5	5	5	5	5	5	5	5	5	3	3	3	3
										3	3	4	3	3											1	2	2	2	1	1	4	3	2	3	3	3	4	3	2	3	3	3	4	3
										4	4	3	3	4											1	4	4	3	4	4	4	4	4	4	2	4	4	4	4	4	1	1	1	1
										4	3	3	2	3											2	5	5	5	5	5	5	5	5	5	5	5	5	5	5	5	2	2	2	2
					2	2	2	2	2																1	2	3	3	3	3	4	4	3	2	4	4	3	4	3	2	2	2	2	2
					4	3	3	4	4																1	4	4	4	4	4	4	4	4	4	4	3	3	3	3	3	3	3	3	3
																				4	4	3	4	4	2	5	5	5	5	5	5	5	5	5	5	5	5	5	5	5	3	3	3	3
					4	4	4	4	4																1	5	5	5	4	5	3	5	5	5	1	2	3	4	4	3	2	2	1	1
					5	6	6	1	1																2	3	2	2	2	2	4	3	3	2	5	5	5	5	5	5	3	3	3	3
										4	5	2	2	4											1	4	3	3	2	2	4	3	3	2	3	4	4	4	3	3	4	3	3	3
2	5	6	5	6																					1	5	5	5	5	5	5	5	5	5	5	5	5	5	5	5	1	1	1	1
					3	4	3	4	4																3	3	4	3	3	3	3	3	3	3	3	3	3	3	3	3	3	4	3	3
					3	3	3	3	3																1	3	3	3	3	3	3	3	3	3	4	3	3	3	3	3	4	4	3	3
					4	3	4	5	4																1	2	3	2	2	2	3	3	2	2	2	4	3	3	4	2	2	3	3	2
																				4	4	4	4	4	1	1	1	1	1	1	1	1	1	1	1	1	2	1	1	1	1	1	1	2
										4	6	5	4	5											1	5	4	4	4	3	3	5	4	4	1	5	5	5	4	5	1	1	1	1
					3	4	4	4	4																1	4	4	4	4	4	4	4	4	4	3	3	4	3	3	4	3	3	4	3
					4	4	4	4	4																2	4	4	4	4	4	4	4	4	4	4	4	4	4	4	4	3	3	3	3
										3	3	3	4	2											2	3	4	4	4	4	4	5	3	5	1	4	4	5	5	5	1	1	1	1
										4	4	5	5	5											1	4	3	3	4	3	4	4	3	2	2	4	4	4	4	3	2	2	2	2
					3	3	5	3	5																2	2	2	2	2	2	3	3	3	3	3	3	3	3	3	3	3	3	3	3
										4	5	5	4	4											2	5	5	3	2	1	5	5	3	4	5	5	5	5	5	5	3	3	2	1
																				2	5	6	3	4	2	4	3	3	3	3	4	3	3	3	1	5	4	4	3	3	2	2	2	1
																				3	4	3	4	3	2	4	4	3	3	3	3	3	3	3	3	3	3	3	3	3	3	3	3	3
					5	4	4	4	4																2	4	4	4	4	4	3	4	4	3	4	3	4	3	3	3	4	4	4	4
										3	3	3	3	3											1	3	3	3	3	3	3	3	3	3	3	3	3	3	3	3	3	3	3	3
5	4	4	5	3																					1	4	5	5	4	3	4	5	4	3	1	5	3	3	5	3	2	2	2	2
					5	5	4	4	4																1	4	4	4	4	4	4	4	4	4	4	4	4	4	4	4	3	3	3	3
										3	4	3	3	4											1	3	4	3	3	3	4	4	3	4	3	3	4	4	3	3	4	3	3	3
					6	6	1	2	1																1	5	4	4	4	4	4	4	4	4	4	4	4	4	4	4	4	4	4	4
										6	6	6	1	6											3	5	5	5	5	5	1	5	5	5	1	1	5	5	5	5	1	1	1	1
																				4	4	3	3	3	2	5	5	5	5	5	5	5	5	5	1	1	5	5	5	5	1	1	1	1
										3	5	2	2	5											1	4	4	3	2	2	3	3	2	3	2	4	4	4	4	4	2	2	2	2
															3	3	3	4	4						1	4	4	4	4	4	4	4	4	4	4	4	4	4	5	4	2	3	3	3
1	3	4	1	3																					1	5	3	2	2	2	5	3	3	3	2	4	5	5	3	5	3	3	3	3
1	1	1	1	1																					3	5	5	5	5	5	5	5	5	5	5	5	5	5	5	5	5	5	5	5
															4	4	4	4	4						1	3	3	3	3	3	3	3	3	3	3	3	3	3	3	3	3	3	3	3
					5	4	4	5	3																2	3	2	4	3	3	3	4	2	3	2	3	3	2	3	2	3	2	3	3
										4	6	4	6	3											1	4	3	3	3	3	4	4	3	3	2	4	4	4	4	3	2	3	3	2
					4	4	4	4	4																1	5	5	5	5	5	4	5	5	5	2	3	2	2	5	5	1	1	1	1
																				4	4	4	4	3	1	4	4	4	3	3	2	4	4	4	3	2	2	2	2	2	3	3	3	3
					3	3	3	3	3																2	3	3	3	3	3	3	3	3	3	3	3	3	3	3	3	3	3	3	3
																				3	3	3	3	3	3	4	4	3	3	3	4	3	4	3	3	4	3	3	3	3	3	3	3	3
															3	4	3	3	4						1	1	2	1	1	2	1	1	1	1	1	1	1	1	1	1	1	1	1	1
1	6	1	6	6																					3	5	5	5	5	5	5	5	5	5	1	1	1	1	5	5	1	1	1	1
3	4	4	4	4																					2	3	3	3	3	3	3	3	3	3	3	3	3	3	3	3	3	3	3	3
																				4	4	4	4	4	1	3	3	3	3	3	4	3	3	3	3	4	3	3	3	3	3	3	3	3
										4	3	4	3	5											2	4	4	4	4	4	4	3	3	3	3	3	3	3	3	3	4	4	4	4
2	5	2	5	4																					3	5	4	4	3	3	4	3	3	4	2	4	2	2	3	2	4	4	4	2
4	4	4	4	4																					1	3	3	3	3	3	3	3	3	4	3	3	3	3	3	3	3	3	3	3
					4	4	4	4	3																1	4	4	3	3	3	4	4	3	3	3	3	3	3	3	4	3	3	3	3
										3	5	3	3	5											1	4	3	3	3	3	4	5	4	4	3	4	3	3	3	4	4	3	3	4
1	6	6	6	6																					1	5	5	5	5	5	4	4	4	4	2	2	2	2	5	4	1	1	1	1
																				3	3	4	3	4	2	4	3	3	2	2	4	3	2	2	4	4	4	4	3	3	3	3	3	3
5	3	3	2	3																					2	4	4	4	4	4	3	4	4	4	3	3	2	3	3	3	1	1	1	1
4	4	4	4	4																					1	3	3	3	3	3	3	3	3	3	3	3	3	3	3	3	1	1	1	1
																				4	3	3	3	4	2	3	3	3	3	3	3	3	3	3	3	3	3	3	3	3	3	3	3	3
																				6	6	6	6	1	1	1	1	1	1	1	1	1	1	1	1	1	1	1	1	1	4	4	4	4
3	3	3	3	3																					3	5	4	5	4	4	3	4	4	4	4	3	4	4	3	4	1	1	1	1
															6	4	6	2	1						2	5	5	4	4	4	5	4	4	4	3	4	4	4	3	3	3	3	3	3
																				5	5	5	5	2	1	5	4	2	2	3	4	4	4	4	2	4	4	5	5	4	1	2	1	2
										2	3	3	2	4											1	3	3	3	4	4	3	3	3	3	3	2	2	2	3	3	4	4	4	3
3	5	5	5	4																					1	4	4	3	2	2	4	4	2	3	4	4	4	5	4	4	4	4	4	4
4	4	3	4	3																					1	3	4	4	4	3	3	2	2	3	3	2	2	2	3	4	2	3	3	3
																				1	6	6	6	1	2	4	4	3	2	2	4	4	3	2	2	4	4	4	3	4	2	3	2	2
					6	1	1	6	1																1	5	5	5	5	5	1	5	5	5	1	5	5	5	5	5	3	3	3	3
					4	4	3	4	3																1	3	3	3	3	3	3	3	3	3	3	3	3	3	3	3	3	3	3	3
					2	2	2	2	2																2	5	4	3	3	3	3	4	3	3	3	4	4	4	3	3	3	3	2	2
										3	3	3	3	3											1	5	5	5	5	5	5	5	5	5	4	5	5	5	5	5	3	3	3	3
										4	4	4	4	4											2	5	5	5	5	5	5	5	5	5	5	5	5	5	5	5	1	1	1	1
										3	4	4	3	3											1	2	3	3	3	3	4	4	3	2	3	2	2	3	3	1	3	3	3	3
4	4	4	4	4																					1	4	3	3	3	3	3	3	3	3	3	3	3	3	3	3	3	3	3	3
										1	6	3	3	4											1	4	4	3	3	2	2	2	2	2	2	5	2	2	3	2	4	4	4	4
					5	2	5	4	4																3	4	3	2	1	2	4	3	4	3	4	4	3	2	2	2	5	4	3	3
										4	5	5	5	3											2	5	4	4	4	4	4	5	4	4	4	5	2	2	2	1	2	1	2	1
					4	3	3	3	3																1	3	3	3	2	3	4	3	3	3	3	3	3	3	3	3	2	2	1	2
4	4	4	3	4																					1	5	5	5	5	5	5	5	5	5	5	5	5	5	5	5	5	5	5	5
																				5	4	5	5	3	3	2	2	2	2	2	3	2	2	2	2	3	3	3	3	3	3	3	4	4
										4	4	4	3	3											1	1	1	1	1	1	1	1	1	1	1	1	1	1	1	1	3	3	3	3
3	3	4	5	3																					3	5	5	5	4	4	5	5	5	5	1	3	5	5	5	5	1	1	1	1
										1	3	3	2	3											1	4	4	4	4	4	4	4	4	4	4	4	4	4	4	4	4	4	4	4
															5	5	5	5	2						2	5	5	5	5	5	5	5	5	5	1	2	5	5	5	5	4	4	4	4
																				5	4	5	5	5	1	4	4	4	4	4	4	4	4	4	4	3	3	3	3	3	4	4	4	4
										6	1	1	1	3											2	2	1	2	1	1	3	1	1	3	3	3	5	5	1	1	4	4	4	3
					3	4	3	3	3																3	4	3	3	4	4	3	3	4	4	4	4	4	3	2	4	4	4	3	3
3	3	4	3	4																					2	5	5	5	5	5	5	5	5	5	1	1	5	5	5	5	1	1	1	1
										3	4	3	3	4											1	3	3	3	2	2	3	3	3	2	4	4	4	4	4	4	3	3	3	3
										4	5	5	5	5											3	4	5	5	4	4	5	5	5	4	5	5	5	5	5	5	4	5	5	5
4	4	3	3	3																					1	4	3	3	3	3	5	5	4	5	3	5	5	5	4	4	3	3	3	3
																				3	4	5	2	5	3	4	4	4	5	5	3	5	5	4	1	2	3	2	4	3	3	4	5	5
					5	4	4	1	4																1	5	5	3	3	3	5	5	3	3	2	4	3	3	4	4	2	3	3	2
										3	4	4	6	4											1	4	3	2	2	2	2	3	2	2	3	4	5	4	3	4	3	3	3	2
										6	6	3	3	6											1	5	5	5	4	4	5	5	5	4	3	4	5	5	5	5	2	2	3	3
										4	6	4	5	5											1	4	4	3	3	3	3	5	4	4	1	4	4	5	5	5	1	1	1	1
3	2	2	3	3																					3	5	4	3	2	3	5	4	3	2	3	5	4	3	2	3	4	3	2	3
					3	4	2	5	3																2	5	5	5	5	5	5	5	5	5	1	5	4	4	4	5	1	1	1	1
															3	3	3	4	3						2	3	3	3	3	3	3	3	3	3	3	3	3	3	3	3	3	3	3	3
										3	3	3	3	3											3	4	4	4	4	4	4	4	4	4	4	4	4	4	4	4	2	2	2	2
1	1	1	1	1																					1	5	5	5	3	2	5	5	2	2	2	5	5	5	2	2	5	5	5	5
															6	1	6	1	6						2	5	5	5	5	5	3	5	5	5	3	3	3	3	3	3	3	3	3	3
															4	4	4	3	3						1	5	4	3	3	3	3	3	3	3	2	3	3	3	3	3	3	3	3	3
6	6	6	6	6																					4	4	4	4	4	4	4	4	4	4	4	4	4	4	4	4	5	5	5	5
4	4	4	4	4																					1	5	5	4	4	4	4	5	5	5	1	4	5	5	5	4	1	1	1	1
					4	3	3	4	3																2	4	4	4	4	4	3	4	4	4	3	3	3	4	4	4	1	1	1	1
					3	2	3	3	3																1	5	5	5	5	5	5	5	5	5	5	5	5	5	5	5	5	5	5	5
3	5	2	4	5																					1	4	4	4	3	3	3	3	3	4	4	3	3	3	3	3	4	4	4	4
3	3	3	3	3																					1	5	5	5	5	5	5	5	5	5	5	5	5	5	5	5	5	5	5	5
																				5	5	5	5	2	3	4	3	2	2	3	5	2	2	4	4	5	4	4	3	4	4	3	4	2
					3	3	4	3	2																3	4	3	3	3	3	3	3	3	3	3	3	3	3	3	3	3	3	3	3
										3	4	3	3	3											3	5	5	5	5	4	5	5	5	5	1	5	5	5	5	5	1	1	1	1
					5	5	5	5	5																1	4	4	4	3	3	3	4	4	4	2	4	4	3	4	4	2	2	2	2
															5	5	5	5	4						1	4	4	3	3	4	3	4	3	3	3	3	3	3	3	3	3	3	4	4
										2	5	2	5	5											1	3	3	3	3	3	4	3	3	3	3	4	3	3	3	3	3	3	3	3
															4	4	4	4	4						1	5	4	4	5	5	4	5	5	5	1	4	4	5	4	5	1	1	1	1
					5	3	4	2	5																1	4	5	4	4	5	4	5	4	4	5	4	5	4	4	5	4	5	5	4
																				4	4	6	4	4	3	1	1	1	1	1	1	1	1	1	5	5	1	1	1	1	1	1	1	1
										4	4	5	4	5											1	1	1	1	2	1	2	1	2	1	1	1	2	1	1	1	2	1	1	1
4	6	4	5	2																					1	5	5	4	3	3	4	4	3	5	1	4	5	5	3	4	3	3	3	1
					1	6	1	1	1																3	5	5	5	5	5	4	5	3	5	2	4	4	5	4	4	2	2	1	1
					2	3	2	4	6																4	5	4	3	4	4	5	4	4	5	4	5	3	4	3	5	5	4	5	4
																				5	5	3	5	5	1	5	5	5	5	5	5	5	5	5	1	4	5	5	5	5	2	2	2	2
										5	4	4	4	5											1	4	4	4	4	4	3	3	3	3	3	3	3	3	3	3	3	3	3	3
4	4	3	3	4																					1	3	3	3	2	3	4	3	3	4	3	3	3	2	3	3	3	3	3	3
3	4	4	4	3																					2	5	4	3	3	3	2	5	5	4	1	4	4	4	5	4	3	3	3	3
3	3	3	3	3																					1	4	4	5	5	4	2	3	4	3	4	2	3	4	3	3	3	4	4	4
3	3	3	3	1																					1	3	3	3	2	2	3	2	3	3	3	3	3	3	3	3	2	2	2	2
5	5	4	4	5																					1	5	5	5	5	5	1	5	5	5	1	4	4	5	5	5	1	1	1	1
															3	3	3	5	4						2	3	1	3	3	2	2	3	3	3	2	2	3	3	3	4	3	2	3	3
4	5	2	3	2																					2	4	4	4	4	4	4	5	5	5	3	4	5	5	3	5	1	1	1	1
2	5	4	3	4																					2	4	3	4	3	3	5	5	4	3	1	3	3	5	5	5	3	3	2	3
										3	3	4	3	5											1	2	2	1	1	2	1	1	1	1	1	1	1	1	1	1	2	2	1	1
					3	3	3	3	3																3	3	3	3	3	3	3	3	3	3	3	3	3	3	3	3	3	3	3	3
					5	4	4	3	2																2	5	5	5	5	5	1	5	5	5	1	4	5	5	5	4	1	1	1	1
2	5	2	2	5																					1	4	4	4	3	3	3	3	3	3	3	3	3	3	3	3	3	3	3	3
4	4	4	4	4																					1	3	3	3	3	3	3	3	3	3	3	3	3	3	3	3	3	3	3	3
					4	3	4	4	4																1	3	3	3	3	3	3	3	3	3	3	3	3	3	3	3	3	3	3	3
										4	5	5	3	3											2	4	3	2	3	3	4	4	3	4	2	4	4	4	4	5	2	3	2	1
										2	5	2	2	2											2	4	4	3	3	3	4	4	3	3	2	4	4	4	3	3	3	2	1	1
										2	2	2	4	3											1	1	1	1	1	1	1	1	1	1	1	1	1	1	1	1	1	1	1	1
															4	4	3	3	3						2	3	3	3	3	3	3	3	3	3	3	2	3	3	4	3	3	3	3	3
																				3	3	3	4	4	2	3	3	3	3	3	3	3	3	3	3	3	3	3	3	3	3	3	3	3
										4	4	3	3	4											2	4	4	3	3	3	3	4	3	3	3	4	4	3	3	3	3	3	2	2
					6	6	2	4	4																3	5	5	3	3	3	5	4	3	3	1	3	2	3	2	2	1	1	1	1
																				5	5	5	4	5	4	4	5	5	5	5	5	5	5	5	5	4	5	5	4	5	4	4	5	5
					5	5	3	1	6																1	5	5	4	4	4	4	5	4	4	5	3	3	2	3	2	4	4	3	3
																				2	5	5	5	2	2	4	3	3	2	3	4	3	2	3	3	4	5	5	4	3	3	3	4	3
5	3	1	3	4																					4	5	5	5	5	5	5	4	5	5	5	5	5	5	5	5	4	3	2	2
					3	3	3	3	3																2	3	3	3	2	2	3	3	3	2	2	3	3	3	4	3	4	4	4	5
										1	4	2	4	5											1	5	2	2	2	2	5	2	2	2	2	4	4	5	5	2	1	1	1	1
															4	3	3	3	4						1	3	4	4	3	2	4	2	3	4	3	4	4	2	3	4	4	4	2	4
					5	6	6	2	5																2	2	3	1	1	3	5	4	3	3	4	5	3	5	3	3	1	2	1	1
																				3	3	3	4	3	1	4	3	3	3	3	3	3	3	3	2	2	2	2	3	3	2	3	3	3
																				3	6	5	5	5	2	2	1	2	1	1	4	3	1	1	4	4	4	4	3	3	5	4	4	3
															1	1	1	1	1						1	3	3	3	3	3	3	3	3	3	3	3	3	3	3	3	3	3	3	3
																				3	4	3	3	3	2	3	3	3	3	3	4	3	3	4	3	4	3	3	3	3	2	2	2	2
										4	4	2	3	4											1	5	5	4	4	4	4	4	4	3	1	3	4	5	4	4	2	2	2	1
					3	4	3	3	3																2	5	1	1	1	1	2	1	2	2	2	2	3	2	1	2	1	1	1	1
										4	4	4	4	4											2	5	5	4	3	3	3	3	3	3	3	3	3	3	3	4	4	4	4	4
					5	3	4	4	3																1	4	4	3	3	3	4	4	3	4	3	2	4	4	3	4	4	4	4	4
					4	3	4	4	3																1	3	4	3	3	4	3	4	3	4	3	4	3	4	3	3	3	4	4	3
										2	3	2	2	3											2	4	2	3	4	2	2	3	2	3	2	2	4	3	2	3	2	3	3	2
					4	4	4	3	4																2	4	3	3	3	3	3	3	2	3	3	4	5	4	3	3	3	3	4	3
										1	6	1	6	2											1	3	4	3	3	3	4	5	3	3	2	5	5	5	5	5	1	1	1	1
2	2	3	3	2																					2	5	5	5	4	4	4	4	4	4	4	4	4	4	4	4	4	4	4	4
					4	3	3	3	3																1	4	4	4	4	4	3	3	3	3	3	3	3	3	3	3	3	4	4	3
					5	4	4	4	3																1	5	4	3	3	4	4	4	3	4	2	3	4	4	4	4	3	3	3	2
					5	3	4	4	4																3	5	4	5	3	4	4	5	4	4	2	2	4	4	4	3	2	2	1	1
															5	3	4	3	4						2	5	4	4	3	4	2	4	4	3	1	5	4	4	4	4	2	3	2	1
										5	5	2	2	5											1	2	2	2	2	2	2	2	2	2	2	2	2	2	2	2	4	4	4	4
															4	5	3	5	4						2	4	3	3	4	3	3	4	3	2	2	4	3	4	3	4	3	4	3	2
4	4	4	4	3																					2	4	4	3	3	3	4	5	4	4	2	5	4	4	4	4	3	3	3	3
										4	4	3	4	4											1	5	5	5	5	5	3	5	5	5	1	1	1	1	1	1	1	1	1	1
															4	4	4	4	4						2	3	3	3	3	3	3	3	3	3	3	3	3	3	3	3	3	3	3	3
					4	4	3	4	3																1	5	5	5	5	5	4	5	5	5	5	4	4	4	4	4	3	3	2	3
					3	3	3	3	3																3	3	3	3	4	3	3	3	2	4	3	3	4	3	4	3	3	3	4	3
																				4	4	2	3	3	3	3	3	3	3	3	4	4	3	3	3	3	3	3	3	3	3	3	3	4
															5	5	5	5	5						2	3	3	3	3	3	3	3	3	3	3	3	3	3	3	3	3	3	3	3
															6	6	1	6	1						1	5	5	5	5	5	5	5	5	5	5	3	3	5	5	5	2	1	1	1
										1	1	6	6	6											1	5	5	5	5	5	5	5	5	5	5	5	5	5	5	5	5	5	5	5
					4	3	4	5	4																4	5	5	5	4	4	5	5	4	5	4	4	3	4	4	2	4	2	4	4
					3	4	3	3	3																1	3	3	3	3	3	3	3	3	3	3	3	3	3	3	3	3	3	3	3
					4	4	3	4	2																2	3	4	3	3	3	4	4	3	3	2	3	4	5	4	3	3	3	2	1
2	5	5	5	5																					2	4	3	2	2	2	4	3	3	3	4	4	4	4	3	3	3	4	4	3
					6	4	6	6	4																2	5	5	5	5	5	5	5	5	5	1	4	5	4	5	5	1	1	1	1
										4	3	5	5	2											1	3	2	2	2	2	2	3	2	2	3	4	3	3	3	3	4	3	3	3
					4	6	3	4	3																3	5	4	3	3	4	4	5	5	5	5	5	5	5	5	1	1	1	1	1
					4	4	4	4	4																2	5	5	5	5	5	2	5	4	3	1	2	2	4	3	4	3	1	3	3
															3	3	3	3	3						1	3	3	3	3	3	3	3	3	3	3	3	3	3	3	3	3	3	3	3
					3	3	3	3	3																1	3	3	3	3	3	2	2	2	2	2	4	4	4	4	4	3	3	3	3
3	4	3	4	3																					2	5	4	3	3	3	4	4	3	2	3	4	4	4	4	3	3	2	2	1
															4	4	4	4	3						1	1	1	1	1	1	1	1	1	1	1	1	1	1	1	1	1	1	1	1
										2	2	5	5	2											2	5	3	2	2	2	4	5	3	3	1	4	4	4	5	5	3	4	4	4
										3	3	4	4	4											1	4	3	3	3	3	4	3	3	3	3	3	3	3	3	3	3	3	3	3
										3	4	3	3	4											2	3	3	3	3	2	3	4	3	4	4	4	3	4	3	4	3	4	3	4
					5	5	2	5	5																3	3	4	4	4	3	3	3	4	4	4	4	3	3	3	3	3	3	3	4
					4	3	4	4	3																1	4	4	4	4	4	3	4	3	3	4	4	3	3	3	4	3	3	3	3
										5	5	2	2	5											1	5	3	3	1	3	4	5	5	5	1	1	5	5	5	3	1	3	3	1
										4	4	4	4	4											1	3	3	3	3	3	3	3	3	3	3	3	3	3	3	3	3	3	3	3
1	5	6	6	1																					2	4	2	2	2	2	5	1	1	1	4	5	4	5	5	5	2	2	3	2
										3	3	3	2	2											2	4	3	3	3	3	5	4	4	4	4	4	4	4	4	5	2	4	3	2
										3	3	3	4	3											1	5	5	4	5	5	4	4	4	5	1	5	2	2	4	3	1	1	1	1
										5	5	2	6	6											2	5	5	5	5	5	5	5	5	5	5	5	5	5	5	5	4	4	4	4
										3	4	4	4	4											3	4	4	4	3	3	4	4	4	3	3	3	3	3	3	4	2	2	2	2
															4	3	4	4	4						1	4	4	4	4	4	4	4	4	4	4	4	4	4	4	4	4	4	4	4
																				3	3	3	3	3	3	4	4	4	4	4	4	4	4	4	4	4	4	4	4	4	2	2	2	2
															5	5	5	5	4						2	5	4	4	3	3	3	5	4	4	1	3	4	5	4	5	2	3	2	2
5	5	5	5	5																					2	3	3	3	3	3	3	3	3	3	3	3	3	3	3	3	3	3	3	3
					4	4	4	4	4																2	3	3	3	3	3	3	3	3	3	3	3	3	3	3	3	3	3	3	3
					3	3	3	3	3																3	4	4	4	4	4	4	4	4	4	4	4	4	4	4	4	1	1	1	1
3	4	3	4	4																					1	4	4	4	3	3	4	4	3	3	2	5	4	4	3	3	3	3	3	2
																				4	5	5	4	5	1	5	5	4	4	4	3	4	4	4	1	3	4	5	4	5	2	1	2	1
																				5	4	4	5	3	2	4	3	3	3	3	3	3	3	3	3	3	3	3	3	3	3	3	3	3
															3	5	4	3	3						1	5	5	5	5	5	4	5	4	5	2	2	3	4	4	3	1	1	1	1
															4	3	4	3	4						1	5	5	5	5	5	4	5	5	5	1	1	4	5	5	5	3	3	3	3
										6	3	3	3	3											2	2	4	2	2	2	4	4	4	2	4	4	3	2	2	2	2	2	2	2
										2	3	4	2	5											1	2	3	1	1	1	3	3	2	1	3	3	3	3	5	5	1	1	1	1
3	3	4	6	2																					1	5	5	4	4	4	5	5	3	3	3	5	5	5	5	5	3	3	2	2
										3	2	2	3	3											3	3	3	3	3	3	3	3	3	3	3	3	3	3	3	3	3	3	3	3
					4	4	4	6	2																3	5	5	3	3	4	5	3	3	2	3	5	3	3	3	2	3	2	2	2
																				4	3	4	4	3	2	4	3	4	4	4	3	4	4	4	3	4	4	4	4	2	4	4	4	4
					3	4	4	4	3																2	5	5	5	5	5	5	5	5	5	5	5	5	5	5	5	1	1	1	1
															4	4	3	4	4						2	5	5	3	3	3	5	5	4	4	1	5	5	5	5	5	1	1	1	1
					5	4	2	5	3																1	3	3	3	3	3	5	3	3	3	4	4	4	3	3	3	3	3	4	3
										2	4	3	3	4											1	5	4	4	4	4	4	4	4	3	2	3	3	3	3	3	2	2	2	2
3	6	1	6	6																					1	3	3	3	3	3	3	3	3	3	3	3	3	3	3	3	3	3	3	3
															5	3	4	4	4						2	4	3	3	3	3	4	3	3	3	3	4	4	4	4	3	2	3	2	2
6	5	5	5	5																					2	5	5	5	5	5	5	5	5	5	5	5	5	5	5	5	1	1	1	1
										4	5	4	4	5											1	5	5	4	4	4	3	5	4	4	2	4	4	4	4	5	2	2	2	2
2	5	4	6	2																					2	4	4	2	3	2	4	4	3	3	2	3	2	2	2	3	1	1	1	1
4	4	4	4	4																					1	3	3	3	3	3	3	3	3	3	3	3	3	3	3	3	3	3	3	3
4	4	4	4	4																					3	4	4	3	4	3	4	4	4	4	4	4	4	4	4	4	4	4	4	4
					6	6	1	6	1																2	3	3	3	3	3	3	3	3	3	3	3	3	3	3	3	5	5	5	5
					4	4	4	3	3																2	5	5	5	5	5	5	5	5	5	1	5	5	5	5	5	1	1	1	1
					4	4	3	5	3																1	3	3	4	3	3	3	3	3	3	3	3	3	4	3	3	3	4	3	3
6	6	6	6	6																					1	1	1	1	1	1	1	1	1	1	1	1	1	1	1	1	1	1	1	1
										4	6	4	4	4											1	3	3	2	2	3	3	5	3	4	2	5	5	5	3	2	3	3	4	2
										4	4	3	4	3											1	1	1	1	1	1	1	1	1	1	1	1	1	1	1	1	1	1	1	1
															3	5	4	3	1						2	4	4	3	3	3	4	4	3	4	2	5	5	5	3	4	1	1	1	1
					4	3	3	4	3																2	3	3	3	3	3	3	3	3	3	3	3	3	3	3	3	3	3	3	3
															4	4	5	4	4						1	4	3	3	3	3	4	4	4	3	3	4	4	4	3	5	3	3	3	3
																				4	4	4	4	3	1	5	5	5	5	5	4	5	4	5	1	4	5	5	5	5	1	1	1	1
															6	6	1	6	6						4	1	1	1	1	1	1	1	1	1	1	1	1	1	1	1	5	5	5	5
																				4	4	4	4	4	1	3	3	3	3	3	3	3	3	3	3	3	3	3	3	3	3	3	3	3
																				2	2	4	5	3	2	4	3	4	4	4	4	3	4	4	3	3	3	3	3	4	4	4	5	5
															4	4	4	5	4						2	3	3	3	3	3	3	3	3	3	3	3	3	3	3	3	3	3	4	3
										3	3	4	4	3											1	3	3	3	3	3	3	3	3	3	3	3	3	3	3	3	3	3	3	3
																				2	5	6	5	5	1	3	4	2	1	1	4	4	3	2	2	4	5	5	3	4	2	1	1	1
										2	4	4	3	5											1	4	4	4	4	4	4	5	4	4	4	3	3	3	3	3	2	3	3	3
															5	5	5	3	4						2	3	4	4	4	4	4	5	3	4	2	5	4	4	3	4	3	2	2	1
															3	5	6	4	2						1	5	5	3	4	2	5	5	4	5	1	5	5	5	3	2	3	1	4	2
															4	4	4	4	4						2	4	4	4	4	4	4	5	4	4	3	3	3	3	3	3	3	3	3	3
															3	5	6	1	1						3	2	2	3	1	2	4	4	2	3	4	5	3	2	3	2	4	4	3	2
																				3	3	3	3	3	3	4	4	4	4	4	4	4	4	4	4	4	4	4	4	4	4	3	3	3
															3	4	3	4	4						1	3	2	4	3	5	4	3	3	2	3	4	5	4	2	4	2	3	3	4
															3	4	4	2	4						1	5	4	4	3	3	4	4	4	4	4	4	4	4	4	4	4	4	4	4
3	6	2	2	5																					4	4	4	4	4	4	4	4	4	4	3	3	3	3	3	3	2	2	2	2
																				2	2	5	1	2	1	5	5	4	4	4	4	5	4	4	2	3	4	4	3	3	3	3	3	3
4	4	4	5	4																					3	4	3	2	2	2	4	3	2	2	3	2	4	4	3	3	3	2	3	2
										3	3	3	4	3											1	3	3	3	3	3	3	3	3	3	3	3	3	3	3	3	3	3	3	3
															3	3	4	4	3						2	5	5	3	3	4	3	4	4	3	3	3	4	3	4	4	4	4	5	4
					4	4	4	4	4																2	3	4	5	3	3	4	5	4	4	2	4	4	3	3	3	1	1	1	1
										4	3	4	3	5											3	4	5	4	5	4	5	4	5	4	5	4	5	5	4	5	5	4	4	5
															6	6	6	6	6						1	4	4	4	4	4	4	4	4	4	4	4	4	4	4	4	4	4	4	4
					4	4	3	3	3																1	5	5	5	5	5	5	5	5	5	1	5	5	5	5	5	5	5	5	5
																				3	3	5	3	3	3	1	1	1	1	1	1	1	1	1	1	1	1	1	1	1	3	3	3	3
															4	2	2	2	2						1	5	3	3	4	4	3	5	5	4	2	5	5	4	4	3	3	3	3	3
										1	1	1	1	1											4	3	3	3	3	3	3	3	3	3	3	3	3	3	3	4	3	3	3	2
					4	4	4	4	4																1	3	3	3	3	3	3	3	3	3	3	3	3	3	3	3	3	3	3	3
															5	2	2	5	4						1	3	3	3	3	3	3	3	3	3	3	3	2	3	3	3	3	3	3	3
															6	1	6	1	1						3	5	5	5	5	5	1	5	5	5	1	5	5	5	5	1	3	3	3	3
															5	4	4	5	3						2	4	4	3	3	2	4	4	2	4	3	4	4	4	4	4	2	2	2	2
					2	2	1	1	2																2	4	4	4	4	4	4	4	4	4	4	2	3	4	3	3	3	3	3	3
																				6	6	6	1	6	1	5	5	5	5	5	5	5	5	5	5	3	5	4	5	5	3	4	4	3
															5	5	5	3	2						2	4	4	4	4	5	4	5	5	5	4	3	4	4	4	4	3	3	2	2
										4	3	3	3	4											2	3	3	3	3	3	3	3	3	3	3	3	3	3	3	3	3	3	3	3
4	3	4	4	3																					2	5	5	5	5	5	3	5	5	5	1	3	4	3	5	5	1	2	1	2
										4	4	3	4	3											2	5	5	5	5	5	4	5	5	5	2	3	3	2	4	2	1	1	2	1
																				5	5	5	5	5	4	4	5	5	3	3	4	4	5	5	4	3	5	5	5	3	3	4	5	4
																				4	3	4	3	4	1	3	3	3	3	3	3	3	3	3	3	3	3	3	3	3	3	3	3	3
																				5	5	4	2	3	1	3	3	3	3	3	3	3	3	3	3	3	3	3	3	3	3	3	3	3
															6	5	5	5	5						4	5	4	5	5	5	5	5	5	5	5	5	4	5	5	5	5	4	5	5
										3	4	3	3	4											2	5	5	5	5	5	1	5	5	5	3	2	5	5	5	5	1	1	1	1
															5	2	4	5	3						1	2	2	2	3	3	3	3	3	3	3	3	3	3	3	3	2	2	3	2
										2	2	6	1	2											3	4	2	1	1	1	4	2	1	1	2	4	2	2	1	2	4	4	5	4
																				3	4	3	3	4	1	2	2	2	2	2	3	3	2	2	3	4	3	3	3	3	3	3	3	3
					6	1	1	2	1																2	4	4	3	3	3	3	3	3	3	4	5	3	4	3	3	3	3	4	3
																				1	1	6	1	6	1	4	3	3	3	3	5	5	4	3	2	5	5	4	3	3	1	1	1	1
										4	4	4	4	4											2	4	4	4	4	4	4	3	4	4	4	4	4	4	4	4	4	4	4	4
										3	3	3	3	4											1	4	4	3	3	3	4	4	4	3	2	4	4	4	3	3	3	3	3	3
					3	4	4	4	3																3	5	5	4	3	4	5	5	5	5	1	5	5	5	5	5	1	1	1	1
																				2	2	5	2	2	1	4	2	3	3	1	3	2	3	2	2	5	5	5	3	3	2	2	3	1
															2	5	6	3	2						3	2	2	2	2	2	2	2	2	2	4	4	4	4	3	2	4	4	4	3
															5	5	5	5	5						2	5	5	5	5	5	2	5	4	5	1	5	4	5	5	5	1	1	1	1
6	6	6	6	6																					1	5	5	5	5	5	5	5	5	5	5	5	5	5	5	5	5	5	5	5
										3	3	3	4	3											2	4	4	4	4	4	3	3	4	3	3	4	4	4	3	3	3	2	2	2
																				4	4	4	4	4	3	4	4	4	3	3	4	4	4	3	2	3	3	3	3	3	2	2	4	3
					5	3	2	5	1																4	5	5	5	5	5	4	5	5	5	1	3	3	3	5	5	1	1	1	1
					4	4	4	4	4																1	3	4	3	3	4	2	3	4	3	4	3	4	3	3	3	3	3	3	2
										3	6	5	3	6											1	5	5	5	5	5	5	5	5	5	1	3	5	5	5	5	1	1	1	1
										3	3	3	3	3											1	4	4	4	4	4	4	4	4	4	4	4	4	4	4	4	3	3	3	3
										1	1	1	1	1											3	5	5	5	5	5	5	5	5	5	5	5	5	5	5	5	1	1	3	1
															3	3	3	3	3						2	3	3	3	3	3	3	3	3	3	3	3	3	3	3	3	3	3	3	3
4	4	4	4	4																					1	5	5	5	4	4	4	5	5	5	1	1	5	5	4	5	1	1	1	1
										3	3	5	4	3											1	5	4	4	4	4	4	5	4	5	1	4	4	1	1	4	1	1	2	1
																				3	3	6	3	6	1	5	5	5	5	5	5	5	5	5	1	1	5	5	5	5	1	1	1	1
															6	1	6	6	1						1	5	5	4	3	3	3	4	4	4	2	4	4	3	3	3	1	1	1	1
										3	3	4	5	1											2	4	4	4	4	4	4	5	5	5	1	5	4	5	5	5	2	1	1	1
																				4	4	4	4	3	1	4	4	4	4	4	4	4	4	4	4	3	3	3	3	3	3	3	3	3
																				4	4	3	3	4	1	3	4	3	4	3	3	3	3	4	3	3	3	3	3	3	3	3	2	3
3	3	3	3	4																					1	4	4	4	4	4	3	3	4	3	3	3	3	3	3	3	3	4	3	3
					4	4	4	3	3																3	4	4	4	4	4	5	5	4	4	4	4	4	4	4	4	3	3	3	2
																				4	3	4	4	3	1	3	4	2	3	3	4	4	3	3	4	3	3	4	3	3	3	3	2	2
					4	4	3	3	3																1	2	3	3	2	3	3	3	3	2	4	3	4	4	3	3	3	3	3	2
1	6	1	1	6																					1	5	5	5	5	5	5	5	5	5	5	5	5	5	5	5	1	1	1	1
															4	3	3	3	3						2	5	5	5	5	5	5	5	5	5	1	1	5	5	5	5	1	1	1	1
																				2	4	6	1	5	2	5	4	3	1	1	4	3	2	2	4	4	5	5	3	3	3	4	3	2
																				4	3	3	3	3	3	3	4	4	3	3	3	3	4	3	3	3	3	3	4	3	4	4	4	4
2	4	2	5	3																					1	4	4	3	3	3	4	4	4	4	3	4	4	3	3	3	3	3	3	3
															3	4	3	3	3						2	3	3	3	3	3	3	3	3	3	3	3	3	3	3	3	3	3	3	3
															4	5	5	4	4						1	4	3	3	3	3	4	3	2	3	3	3	4	4	3	3	3	4	4	4
										4	4	5	4	4											3	4	3	3	3	3	3	3	3	3	3	4	4	3	3	3	3	3	3	3
										4	4	4	4	4											1	3	3	3	3	3	3	3	3	3	3	3	3	3	3	3	3	3	3	3
															3	3	3	3	3						1	3	3	3	3	3	3	3	3	3	3	3	3	3	3	3	3	3	3	3
3	3	3	3	3																					1	2	3	2	3	3	2	3	2	2	3	2	3	3	2	2	3	3	4	3
					6	4	3	5	4																1	4	4	4	4	4	4	4	4	4	4	4	4	4	4	4	3	3	3	3
4	4	4	4	4																					2	3	3	3	3	3	3	3	3	3	3	3	3	3	3	3	3	3	3	3
2	5	2	2	4																					3	3	3	3	1	3	4	3	1	1	4	4	5	5	4	4	5	5	4	4
					6	1	1	6	1																1	3	2	2	1	2	4	3	3	3	2	3	4	5	4	4	2	2	2	1
																				5	2	3	3	5	2	4	4	4	4	4	3	3	4	4	4	3	3	4	3	3	3	3	3	3
																				3	5	5	4	4	2	4	3	2	2	2	3	4	3	3	2	4	4	3	4	3	3	3	3	3
3	4	3	3	4																					2	4	4	4	4	4	4	4	4	4	3	3	4	4	4	4	3	3	3	3
																				4	4	6	3	2	2	4	4	4	3	3	5	5	3	5	1	5	5	4	4	5	3	4	4	2
4	3	4	3	4																					1	3	3	3	3	3	3	3	3	3	3	3	3	3	3	3	3	3	3	3
										4	4	3	3	4											2	4	3	3	3	3	4	3	3	3	3	4	4	4	3	3	3	3	3	3
					5	5	5	5	5																1	5	5	5	5	5	5	5	5	5	1	2	5	5	3	3	1	1	1	1
																				4	3	4	3	3	1	4	4	4	4	4	4	5	5	4	3	3	3	3	3	3	2	3	3	3
4	4	4	4	4																					4	4	4	4	4	4	4	4	4	4	4	4	4	4	4	4	4	4	4	4
															5	4	4	3	3						1	4	4	3	3	2	4	3	3	3	3	4	4	5	3	3	1	2	2	1
															3	4	4	4	4						2	5	5	5	5	5	5	5	5	5	5	5	5	5	5	5	1	1	1	1
										3	4	3	3	4											1	2	2	2	2	2	2	2	2	2	2	2	2	2	2	2	4	4	4	4
																				4	4	3	4	4	1	3	3	3	3	3	3	3	3	3	3	3	3	3	3	3	3	3	3	3
																				4	3	3	5	4	1	3	3	3	3	3	4	3	3	3	3	4	3	3	3	3	5	5	4	5
1	6	1	1	6																					1	1	1	1	1	1	1	1	1	1	1	3	3	3	3	3	3	3	3	3
4	4	3	4	5																					4	4	5	4	4	5	4	5	4	4	5	4	5	4	4	5	4	5	5	4
															5	5	5	5	5						2	5	3	2	3	3	4	4	3	3	4	3	4	4	4	3	3	4	3	3
4	4	4	4	4																					2	3	3	3	3	3	3	3	3	3	3	3	3	3	3	3	3	3	3	3
					4	4	2	4	3																1	5	5	5	4	5	5	5	5	5	3	2	3	2	3	3	1	1	1	1
					4	4	4	4	4																2	3	3	3	3	3	3	3	3	3	3	3	3	3	3	3	3	3	3	2
3	5	5	5	3																					2	4	3	3	2	2	3	4	3	4	3	5	4	4	3	3	3	3	3	2
																				4	4	4	3	5	2	4	4	4	3	4	4	3	4	4	4	4	4	4	3	4	4	4	4	4
															4	2	5	5	3						2	3	4	3	4	4	4	3	3	4	4	3	4	3	3	2	3	4	2	3
										3	5	6	4	3											2	1	1	1	2	2	1	1	2	1	1	1	2	3	1	1	2	2	2	3
															4	3	4	5	4						2	4	4	3	3	3	3	3	3	3	3	3	3	3	3	3	3	3	3	3
					4	4	4	4	4																2	2	2	2	2	2	2	2	2	2	2	2	2	2	2	2	3	3	3	3
															4	4	5	5	4						1	4	4	3	3	3	4	3	3	3	3	4	4	4	3	3	3	3	2	2
2	4	4	4	5																					3	2	3	2	2	2	3	4	2	3	4	4	4	4	3	4	4	3	3	3
																				3	4	4	4	4	2	5	4	4	4	4	4	4	4	4	1	1	4	4	4	4	3	3	2	2
																				5	4	4	3	3	1	3	3	2	2	4	3	3	3	4	3	4	2	3	2	5	4	4	5	4
																				2	2	2	3	3	2	4	2	2	2	2	5	3	2	3	3	2	2	3	3	3	2	2	3	2
										4	5	5	4	4											4	2	2	2	2	2	3	3	2	3	3	3	3	2	3	3	4	4	3	4
					4	4	3	4	4																1	3	3	3	3	3	3	3	3	3	3	3	3	3	3	3	3	3	3	3
					3	4	5	2	6																1	2	3	2	4	2	2	2	4	3	2	2	3	3	3	4	3	4	2	2
															4	5	5	3	5						1	4	5	4	4	4	4	4	4	4	2	3	4	4	3	3	3	3	2	2
															5	3	5	4	2						2	5	4	3	3	4	4	4	3	3	4	4	4	4	4	4	3	3	3	3
																				4	4	3	3	4	1	3	3	3	3	3	3	3	3	3	3	3	3	3	3	3	3	3	3	3
					4	4	3	4	3																3	3	3	3	3	3	3	3	3	3	3	3	3	3	3	3	3	3	3	3
										3	3	3	3	3											1	2	2	2	2	2	2	2	2	2	2	2	2	2	2	3	4	4	4	4
																				3	3	3	3	3	3	5	5	5	3	3	4	4	3	3	3	4	4	4	3	3	2	2	2	2
					5	4	2	5	3																1	2	2	2	2	3	2	3	2	2	3	2	2	2	3	2	2	2	2	2
					4	3	3	4	4																2	3	3	3	3	3	3	3	3	3	3	3	3	3	3	3	4	4	4	4
					5	4	1	5	4																3	5	4	4	3	3	3	3	4	3	3	3	3	4	3	3	3	2	3	3
3	5	5	5	3																					2	4	4	4	3	3	4	4	3	3	3	3	4	4	4	3	3	3	3	2
					4	3	4	3	5																1	4	4	5	4	4	2	4	4	4	2	3	2	2	2	2	3	3	4	3
4	5	2	5	2																					3	3	4	3	3	2	3	3	4	3	2	3	4	3	3	4	3	3	2	3
															4	4	3	3	4						2	3	3	3	4	3	3	2	3	3	3	3	3	3	3	3	3	3	3	4
					3	4	3	4	4																2	3	3	3	3	3	3	3	3	3	3	3	3	3	3	3	3	3	3	3
															6	1	6	2	1						3	5	5	3	3	2	4	5	4	4	1	5	5	5	4	5	1	1	1	1
															4	5	4	5	4						2	3	2	2	2	2	2	2	3	2	3	4	4	4	4	3	3	3	3	3
1	4	5	6	2																					1	4	4	3	2	4	5	5	4	5	5	5	5	5	5	5	1	1	1	1
4	3	4	3	4																					1	1	1	1	1	1	1	1	1	1	2	2	1	2	1	2	1	1	2	2
																				1	1	6	1	3	3	3	3	3	3	3	4	3	3	3	3	3	3	3	3	3	3	3	3	2
										4	3	3	4	4											2	3	2	3	3	3	3	3	2	3	3	3	3	3	3	3	3	2	3	3
										3	4	3	4	3											3	4	4	3	3	4	4	4	4	4	1	4	4	3	4	4	3	3	3	3
					6	6	6	6	6																1	4	2	2	2	2	4	4	1	1	5	4	2	5	2	1	2	2	2	2
					5	6	5	3	4																2	1	1	1	1	1	1	1	1	1	1	1	1	1	1	1	1	1	1	1
					6	6	4	6	1																2	4	5	4	4	2	4	5	4	4	2	5	4	5	4	4	3	3	3	3
4	4	4	4	4																					3	3	3	3	3	3	3	3	3	3	3	3	3	3	3	3	4	4	4	4
															5	5	5	4	3						2	3	3	3	2	2	3	2	2	2	4	4	4	4	3	3	4	3	3	2
															4	4	4	4	4						1	5	5	4	5	5	4	5	4	5	3	4	3	4	3	3	3	3	3	3
					4	4	4	4	4																1	3	3	3	3	3	3	3	3	3	3	3	3	3	3	3	2	2	2	2
																				4	4	4	4	4	1	3	3	3	3	3	3	3	3	3	3	3	3	3	3	3	3	3	3	3
										5	5	2	2	5											2	1	1	1	1	1	1	1	1	1	1	1	1	1	1	1	1	1	1	1
																				6	3	6	6	1	3	4	4	3	3	3	4	4	3	2	3	4	4	4	3	4	2	2	2	1
3	3	4	4	4																					1	5	5	5	5	5	4	4	5	5	3	3	3	3	3	3	4	4	4	4
					5	6	2	1	1																1	5	5	5	5	5	5	5	5	5	2	5	5	5	5	5	2	4	2	1
1	6	3	6	4																					1	4	3	3	3	3	4	4	3	3	3	5	5	5	5	3	4	4	3	2
															5	5	5	5	2						2	5	5	5	5	5	4	4	4	4	4	5	5	4	4	4	1	1	1	1
															3	4	4	3	4						2	4	3	4	3	3	4	3	3	4	4	3	4	4	3	3	3	3	2	3
					6	6	6	6	6																1	1	1	1	1	1	1	1	1	1	1	1	1	1	1	1	1	1	1	1
3	3	3	4	3																					2	3	3	3	3	3	3	3	3	3	3	3	3	3	3	3	3	3	3	3
					4	3	3	4	4																1	3	3	3	3	3	3	3	3	3	3	3	3	3	3	3	3	3	3	3
															5	4	5	2	2						1	4	3	3	2	2	4	4	3	4	4	4	4	4	4	4	2	2	2	2
															3	4	4	3	4						1	3	3	3	3	3	3	3	3	3	3	3	3	3	3	3	3	3	3	3
										3	4	3	3	3											1	3	3	3	3	3	3	3	3	3	3	4	3	3	3	4	3	3	4	3
																				5	3	4	3	4	3	5	5	4	2	3	3	5	5	5	5	5	4	5	5	5	2	1	2	1
										3	4	3	3	3											4	4	5	3	4	3	5	4	4	5	3	5	4	5	3	5	4	4	4	4
					4	4	4	4	4																2	3	3	3	3	3	3	3	3	3	3	3	3	3	3	3	3	3	3	3
																				3	4	4	3	4	1	5	5	5	5	5	4	4	5	5	5	4	5	5	5	5	3	3	3	3
										6	6	6	1	6											2	4	4	3	3	3	4	4	3	4	2	4	4	4	3	4	2	2	2	2
															5	5	6	5	2						2	4	3	3	3	4	4	4	3	3	2	4	4	4	5	4	4	4	4	3
4	3	3	3	4																					2	5	4	3	4	4	4	3	4	2	3	3	2	4	3	4	4	5	3	4
										3	4	3	4	4											1	3	4	2	2	2	3	3	3	3	3	3	3	3	3	3	4	3	3	3
																				4	4	4	4	2	1	3	3	3	3	3	3	3	3	3	3	3	3	3	3	3	3	3	3	3
3	6	4	5	3																					2	5	5	4	4	4	3	5	4	5	1	5	5	5	5	5	3	3	3	3
															4	3	4	4	3						3	3	3	3	3	3	3	3	3	3	3	3	3	3	3	3	3	3	3	3
3	4	5	5	2																					2	3	3	2	2	2	3	3	3	3	2	4	5	5	4	5	4	3	3	3
																				3	3	4	3	4	2	5	5	5	5	5	1	5	5	5	1	1	5	5	5	5	1	1	1	1
															4	6	6	6	5						2	4	4	3	3	3	3	3	3	3	3	4	4	4	3	3	3	3	4	4
															3	2	3	3	2						3	3	4	4	4	4	4	4	4	4	4	4	4	4	4	4	2	2	2	2
										6	6	6	6	1											1	3	3	2	2	1	4	3	2	3	4	4	4	4	2	3	4	4	3	2
4	2	4	3	3																					1	3	3	3	3	3	3	3	3	3	3	3	3	3	3	3	3	3	3	3
										6	1	6	6	4											2	4	3	4	2	3	3	2	3	3	2	3	4	4	3	3	4	3	2	3
															4	4	4	4	4						1	1	1	1	1	1	1	1	1	1	1	1	1	1	1	1	1	1	1	1
2	5	2	5	5																					1	4	3	3	3	3	3	3	3	3	3	3	3	3	3	3	2	2	2	2
4	4	4	3	3																					3	4	5	4	5	4	4	4	5	4	4	4	5	4	4	3	4	5	4	5
					6	6	6	6	1																1	5	5	5	5	5	3	5	5	5	1	5	5	5	1	1	2	2	2	2
					3	5	4	4	4																2	4	3	3	3	3	3	3	3	3	3	3	3	3	3	3	3	3	3	3
																				3	4	3	4	3	3	4	4	3	4	4	4	4	4	3	4	4	4	4	3	4	3	3	3	3
																				2	2	4	3	4	3	3	4	3	1	3	5	3	3	4	4	4	3	3	2	3	4	3	2	4
															3	3	3	3	3						3	3	3	3	3	3	4	3	4	3	3	3	3	3	3	4	3	4	3	3
2	5	5	6	2																					2	4	4	3	4	4	4	5	3	4	4	4	4	4	4	4	1	1	1	1
5	5	6	6	5																					3	5	5	5	4	5	5	5	5	5	1	5	5	4	5	5	3	3	4	3
					3	3	3	3	3																3	4	4	4	4	4	4	4	4	4	4	4	4	4	4	4	4	4	4	4
										4	4	4	4	4											1	3	4	3	3	3	3	3	3	3	3	4	4	3	3	3	2	2	2	2
4	4	4	4	4																					3	3	3	3	3	3	3	3	3	3	3	3	3	3	3	3	3	3	3	3
																				4	3	1	5	4	1	2	2	2	2	2	2	2	2	2	2	3	3	3	3	3	3	3	3	3
5	5	3	4	2																					1	5	5	5	5	5	5	5	5	5	5	5	5	5	5	5	3	3	3	3
					2	4	3	6	3																1	3	3	3	1	3	2	3	2	3	2	1	1	3	2	1	3	1	3	1
																				3	3	3	3	3	2	3	3	3	3	3	3	3	3	3	3	3	3	3	3	3	3	3	3	3
										4	4	4	4	4											2	3	3	3	3	3	3	3	3	3	3	3	3	3	3	3	3	3	3	3
										5	2	5	5	3											2	1	2	2	1	1	4	2	1	1	3	1	1	1	1	1	3	3	3	3
										3	3	4	3	4											2	3	3	3	3	3	4	4	4	4	4	2	2	2	2	2	4	3	3	2
										4	3	6	4	4											1	1	1	1	1	1	1	1	1	1	1	1	1	1	1	1	1	1	1	1
																				4	4	4	4	3	1	3	3	3	3	3	3	3	3	3	3	3	3	3	3	3	2	2	2	2
5	2	2	2	2																					1	4	4	4	4	4	4	4	4	4	4	4	4	4	4	4	1	1	1	1
					4	3	3	3	3																3	3	3	3	3	3	3	3	3	3	3	3	3	3	3	3	3	3	3	3
3	5	3	3	4																					1	4	3	4	4	4	3	4	3	3	2	4	3	4	4	3	3	3	2	2
										3	1	3	2	1											3	5	5	5	5	5	4	5	5	5	1	1	5	5	5	5	1	1	1	1
															5	3	5	2	3						1	3	3	3	3	3	3	3	3	3	3	3	3	3	3	3	3	3	3	3
																				4	4	5	2	3	3	2	2	2	2	2	2	2	2	2	2	2	2	2	2	2	2	2	2	2
															5	2	5	3	4						1	3	3	3	3	3	2	4	3	3	2	4	3	2	3	3	4	3	3	2
					6	6	1	1	1																2	5	1	1	1	1	5	1	1	1	5	5	5	5	5	5	1	1	1	1
															4	4	4	3	3						1	4	4	4	4	4	4	4	5	4	4	4	4	4	4	4	1	1	1	1
															6	6	6	6	6						1	1	1	1	1	1	1	1	1	1	1	1	1	1	1	1	1	1	1	1
1	6	5	6	2																					3	3	5	2	4	3	3	4	3	4	1	4	4	4	4	5	3	3	2	1
4	4	4	3	3																					2	3	3	4	4	3	3	3	3	3	3	4	4	4	4	4	3	3	3	3
																				4	4	4	4	4	1	3	3	4	3	3	3	3	3	3	3	3	3	3	3	3	3	3	3	3
					3	4	3	3	3																1	3	3	3	3	3	3	3	3	3	3	3	3	3	3	3	3	3	3	3
					3	4	4	4	3																3	4	4	4	3	4	3	4	5	1	3	3	3	3	3	3	3	3	3	3
															3	4	3	4	4						1	5	5	5	5	5	5	5	5	5	3	1	3	3	3	3	3	3	3	3
					4	4	4	5	4																2	4	4	3	3	3	3	4	3	3	2	3	4	4	4	4	3	3	3	3
										4	4	4	4	4											1	4	3	3	3	3	4	4	2	3	3	3	3	3	4	4	3	3	3	3
					4	4	4	3	4																1	4	4	4	4	4	4	4	4	3	4	3	4	3	4	3	2	2	2	2
										6	6	1	1	6											2	5	5	5	5	5	5	5	5	5	5	5	5	5	5	5	1	1	1	1
1	2	1	2	2																					3	4	4	4	2	2	2	2	2	3	3	5	3	4	5	2	4	4	3	3
					4	3	3	3	3																1	3	3	3	3	3	3	3	3	3	3	3	3	3	3	3	3	3	3	3
										4	4	4	4	4											2	3	3	3	3	3	3	3	3	3	3	3	3	3	3	3	3	3	3	3
															2	5	5	5	5						4	4	4	4	4	4	4	4	4	4	4	4	4	4	4	4	4	4	4	4
2	5	5	5	3																					3	3	4	4	3	3	4	4	3	4	4	3	2	4	4	4	3	3	2	3
					4	6	4	5	1																2	4	4	3	3	1	3	3	3	3	4	4	4	4	3	3	1	1	1	1
										4	5	4	5	5											3	5	5	5	5	5	5	5	5	4	4	5	4	4	4	4	3	3	3	4
																				5	3	5	5	3	2	5	5	5	5	5	5	5	5	5	5	5	5	5	5	5	3	3	3	3
3	3	4	4	3																					2	4	3	4	2	1	4	3	2	2	3	5	4	4	3	3	4	4	4	5
3	4	4	4	4																					1	3	3	3	3	3	3	3	3	3	3	3	3	3	3	3	3	3	3	3
					3	3	3	4	4																4	3	3	3	3	3	3	3	3	3	3	3	3	3	3	3	3	3	4	4
5	5	5	5	5																					1	4	4	4	4	4	4	4	4	5	4	4	5	4	4	4	3	3	3	3
										3	4	3	4	4											3	3	3	3	3	3	3	3	3	3	3	3	4	3	3	3	4	3	3	3
																				3	3	5	3	3	3	4	4	2	2	2	4	4	2	2	2	4	4	4	3	4	2	2	2	2
															3	4	3	4	4						1	4	4	4	4	4	4	4	4	4	2	2	4	4	3	3	3	3	3	3
																				5	4	5	3	3	2	4	3	2	2	2	4	4	3	3	1	4	4	4	4	3	5	5	2	2
					5	4	5	4	5																2	3	2	3	2	2	2	2	2	2	2	2	2	2	2	2	2	2	4	3
																				6	6	6	6	1	2	3	3	1	1	1	3	2	1	2	1	4	4	4	5	2	4	4	4	4
6	4	3	3	3																					1	4	4	4	3	3	4	3	4	4	2	3	5	4	2	3	2	3	2	2
															4	3	4	3	4						1	3	3	3	3	3	3	3	3	3	3	3	3	3	3	3	3	3	3	3
																				6	6	6	6	6	1	1	1	1	1	1	1	1	1	1	1	1	1	1	1	1	1	1	1	1
3	3	3	3	3																					2	3	3	3	3	3	3	3	3	3	3	3	3	3	3	3	3	3	3	3
					4	3	3	3	4																3	4	4	4	4	4	4	4	4	4	4	3	3	4	3	4	3	3	3	4
2	5	5	5	5																					1	4	4	4	4	4	4	4	3	4	2	4	4	4	4	4	4	3	2	2
1	6	6	6	6																					2	5	4	4	4	4	4	4	4	4	4	3	3	3	3	3	2	2	2	2
					4	5	3	3	3																1	4	4	4	4	4	4	4	3	4	3	4	4	4	4	3	1	1	1	1
					5	6	6	6	6																1	4	5	1	1	4	5	5	2	4	1	5	5	4	2	5	2	3	2	1
										3	4	4	4	3											1	4	3	3	3	3	4	3	3	3	3	3	4	4	4	3	4	4	4	4
																				3	4	4	4	3	2	4	5	5	4	5	4	2	3	3	4	3	2	3	3	3	4	3	4	4
					4	4	4	4	4																2	4	4	3	3	3	4	4	4	4	3	4	4	4	4	4	2	2	2	2
					3	3	3	3	3																2	3	3	3	2	3	3	3	2	3	3	3	3	3	3	3	4	3	3	4
					2	2	1	5	6																2	3	2	1	1	1	3	4	1	3	1	5	4	5	3	3	3	4	3	1
					4	6	4	4	4																2	4	3	2	2	2	3	3	3	2	4	4	3	3	3	3	4	3	3	2
															4	3	6	6	4						1	5	5	5	5	5	5	5	5	5	1	1	5	5	5	5	1	1	1	1
															4	5	4	2	2						2	3	2	2	3	3	4	3	3	3	2	3	3	3	3	3	3	4	3	4
										5	5	5	5	4											1	5	2	2	2	2	3	2	2	2	2	4	5	5	4	4	2	1	1	1
															3	3	4	3	3						1	3	3	3	3	3	3	3	3	3	3	3	3	4	3	3	3	3	3	3
																				4	4	4	4	2	3	4	3	2	3	3	3	2	2	2	2	3	4	4	4	4	3	3	3	2
1	1	1	1	1																					1	5	5	5	5	5	4	5	4	4	1	5	5	4	5	5	4	4	3	2
					3	4	3	3	3																1	5	4	4	3	3	4	4	4	3	2	4	5	5	4	5	1	1	1	1
																				6	6	6	6	6	1	5	5	5	5	5	5	5	5	5	5	5	5	5	5	5	5	5	5	5
										3	3	4	4	3											1	4	4	3	3	2	4	2	3	4	3	3	3	3	3	4	2	2	2	2
																				3	4	3	4	3	2	5	5	4	4	5	4	5	4	5	4	5	5	5	5	5	2	2	2	2
										2	5	4	3	4											1	5	5	5	5	5	5	5	5	5	5	5	5	5	5	5	3	3	3	3
																				4	5	4	4	3	1	4	3	3	3	3	5	5	3	2	3	3	2	2	3	3	2	2	1	1
					3	3	4	3	4																3	3	3	2	2	2	3	3	3	4	4	3	3	3	3	3	4	4	4	4
															6	3	4	6	1						2	3	4	3	3	3	4	4	3	3	2	5	4	4	3	5	1	1	1	1
					4	3	3	4	4																1	5	5	5	5	5	5	5	5	5	2	5	5	5	5	5	1	2	1	1
					4	5	3	5	4																3	4	4	4	4	4	2	4	4	4	4	3	3	3	3	4	2	2	2	2
										4	3	4	4	4											2	4	3	2	2	2	4	4	3	3	3	3	4	4	2	2	3	3	3	3
																				5	6	3	6	4	2	1	2	1	2	1	4	3	1	2	2	2	2	4	3	3	4	3	4	3
2	4	2	3	2																					1	4	3	2	2	3	4	4	3	3	2	3	4	4	2	3	3	3	3	2
																				1	1	6	1	6	3	5	5	3	3	1	5	5	3	3	1	1	1	1	1	5	1	1	1	1
										6	6	6	6	6											1	1	1	1	1	1	1	1	1	1	1	1	1	1	1	1	1	1	1	1
					4	6	4	4	4																3	5	5	4	4	4	4	4	4	4	2	5	5	2	1	5	1	1	1	1
															3	6	3	2	2						2	2	2	3	2	2	4	4	3	2	3	4	4	4	3	3	4	3	3	3
										3	4	1	3	3											3	4	3	1	1	1	1	1	1	1	3	5	3	1	1	1	4	3	3	1
					2	2	2	2	3																3	4	4	4	4	4	4	4	4	4	4	4	4	4	4	4	3	3	3	3
																				4	4	3	4	4	2	3	3	3	3	3	3	3	3	4	3	3	3	4	3	3	3	3	3	3
5	5	5	5	5																					3	2	2	3	3	3	3	3	3	4	4	4	4	4	4	4	4	3	3	4
3	3	3	3	3																					1	3	3	3	3	3	3	3	3	3	3	3	3	3	3	3	3	3	3	3
										1	1	1	1	6											1	5	1	1	1	1	4	3	2	1	2	3	3	4	3	2	4	3	3	3
										3	1	3	3	3											3	3	3	3	3	3	3	3	3	3	3	3	3	3	3	3	3	3	3	3
																				4	5	5	4	4	2	3	3	3	3	3	3	3	3	3	3	3	3	3	3	3	4	3	1	1
4	3	4	4	4																					3	3	3	3	3	3	3	3	3	3	3	3	3	3	3	3	3	3	3	3
															4	4	4	4	4						1	4	4	4	4	4	4	4	4	4	4	4	4	4	4	4	3	3	3	3
2	5	3	3	4																					2	4	4	4	4	2	3	4	3	4	2	2	4	4	4	5	2	2	3	2
																				2	4	5	3	4	1	3	3	2	3	2	3	3	2	3	3	4	4	4	3	3	2	2	2	3
					4	3	3	3	3																3	5	5	5	5	5	5	5	5	5	5	5	5	5	5	5	1	1	1	1
4	4	3	4	4																					1	3	3	3	3	3	3	3	3	3	3	3	3	3	3	3	3	3	3	3
															3	4	4	3	3						3	2	2	1	1	1	3	3	3	3	3	4	4	5	4	4	4	4	4	4
										4	4	4	4	4											3	3	3	3	3	3	3	3	3	3	3	3	3	3	3	3	2	3	4	3
										6	6	5	5	5											3	4	4	3	3	2	5	4	3	3	3	2	4	4	3	4	1	1	1	1
										3	4	3	3	3											3	3	3	3	3	3	3	3	3	3	3	3	3	3	3	3	3	3	3	3
3	3	3	3	3																					2	4	4	3	3	3	4	3	3	3	4	4	4	4	4	3	4	3	3	3
4	4	4	3	3																					1	4	4	4	4	4	3	3	3	2	3	4	4	4	4	4	3	3	3	3
															1	6	4	3	2						1	3	3	2	2	1	3	2	2	2	3	3	3	3	3	3	3	3	3	3
6	1	1	1	1																					1	5	5	5	5	5	3	5	5	5	1	5	3	3	3	3	3	3	3	3
															4	3	4	3	1						1	5	5	5	5	5	5	5	5	5	1	5	5	1	5	5	1	3	1	1
															2	5	5	2	2						2	5	4	4	4	4	4	4	5	4	4	5	4	3	3	3	2	3	3	3
3	3	3	3	3																					2	4	4	3	3	3	4	4	3	3	3	4	4	4	4	4	3	3	3	3
					1	4	4	5	2																2	4	4	4	4	4	3	4	3	4	2	3	4	4	4	3	2	1	1	1
										3	4	2	2	5											2	5	5	5	5	5	5	5	5	5	3	5	5	5	5	5	2	2	2	2
															3	4	4	3	4						1	3	3	3	3	3	3	3	3	3	3	3	3	3	3	3	4	4	4	4
															4	2	6	6	3						2	3	3	3	3	3	3	5	3	3	1	5	5	5	5	5	1	1	1	1
					3	3	3	4	3																1	3	3	3	3	3	3	3	3	3	3	3	3	3	3	3	3	3	3	3
4	5	2	5	4																					2	5	5	3	4	4	3	4	4	4	3	4	4	4	4	4	4	3	3	4
3	4	3	3	4																					1	5	5	4	3	3	4	5	4	4	3	4	3	3	4	2	1	1	1	1
															6	4	6	1	1						1	4	4	4	4	4	4	4	4	4	4	4	4	4	4	4	3	3	3	3
															4	3	4	4	3						3	5	5	5	5	5	4	5	5	5	1	2	2	4	5	3	1	1	1	1
															5	2	5	2	2						3	4	4	4	4	4	4	3	4	4	3	4	3	3	3	4	1	1	1	1
					4	2	4	3	4																3	1	1	1	1	1	3	1	1	1	4	3	1	1	3	1	4	4	4	4
										2	4	3	4	3											1	4	5	4	4	4	4	4	4	4	4	4	4	5	3	5	1	1	1	1
2	5	3	5	5																					2	4	4	4	4	4	4	4	4	4	3	4	4	4	4	4	2	2	2	2
															4	5	4	3	3						2	4	4	3	3	3	4	4	3	4	2	4	4	4	3	4	4	3	3	3
																				3	4	4	3	4	2	2	4	3	2	2	4	2	2	3	4	4	2	4	3	3	4	4	2	4
																				6	1	1	1	1	1	1	1	1	1	1	1	1	1	1	1	1	1	1	1	1	1	1	1	1
					5	5	2	4	3																1	4	2	2	2	2	2	2	2	2	3	4	4	4	4	4	2	2	2	2
					6	6	6	1	4																3	5	5	5	5	5	3	5	5	5	1	1	5	5	5	5	1	1	1	1
4	4	4	4	3																					1	3	3	3	3	3	3	3	3	3	3	3	3	3	3	3	3	3	3	3
3	3	3	4	3																					1	3	3	3	3	3	3	3	3	3	3	3	3	3	3	3	3	3	3	3
															4	4	4	4	4						1	3	3	3	3	3	3	3	3	3	3	3	3	3	3	3	3	3	3	3
										4	3	4	3	4											1	3	3	3	3	3	3	3	3	3	3	3	3	3	3	3	3	3	3	3
															3	3	2	3	3						2	3	3	3	3	3	4	4	4	4	4	4	4	4	4	4	3	3	3	3
										3	3	3	3	3											1	4	4	4	4	4	3	4	4	3	3	3	4	4	4	4	3	3	3	3
3	4	3	1	4																					3	2	2	2	2	1	3	2	2	1	4	4	2	2	2	2	4	4	4	4
															6	5	6	2	6						1	3	4	3	4	3	5	5	2	3	4	5	5	5	5	5	3	4	3	2
					1	6	6	6	1																1	3	3	3	3	3	3	3	3	3	3	3	3	3	3	3	5	5	5	5
										3	3	3	3	4											1	3	3	2	2	3	3	2	3	2	3	3	3	3	3	3	3	2	3	3
																				4	4	4	4	3	3	1	1	2	3	3	3	2	3	4	2	3	3	2	3	3	2	2	2	2
																				3	3	3	3	3	3	3	3	3	3	3	4	4	3	3	3	3	4	4	4	5	4	4	4	4
																				3	3	6	2	5	1	5	5	5	5	5	5	5	5	5	1	5	5	5	5	5	2	1	1	1
5	6	5	1	1																					2	4	2	1	4	3	5	1	1	1	1	1	2	1	1	5	4	3	4	3
										3	5	3	3	4											2	5	5	5	5	5	5	5	5	5	3	3	3	3	3	3	1	1	1	1
					3	3	3	3	3																2	3	2	3	3	3	4	3	3	3	3	4	4	4	3	4	3	3	3	3
					4	4	4	4	4																1	3	3	3	3	3	3	3	3	3	3	3	3	3	3	3	3	3	3	3
															5	3	5	2	5						4	3	4	3	4	3	3	3	4	3	3	4	2	3	4	3	1	1	1	1
										4	3	2	3	5											2	2	2	2	2	2	3	4	2	3	4	4	3	3	4	2	4	4	4	4
3	2	2	3	4																					4	5	2	3	4	5	5	2	3	3	4	5	3	4	3	3	5	4	4	4
																				3	3	4	4	3	3	4	4	4	3	4	3	3	3	3	3	3	3	3	3	3	4	4	4	4
					6	3	5	4	4																2	4	4	3	3	3	4	4	3	3	1	3	4	4	4	3	3	3	2	2
																				3	4	4	4	4	2	5	5	5	5	5	5	5	5	5	5	5	5	5	5	5	1	1	1	1
																				4	5	5	5	2	1	2	2	2	2	2	4	2	2	3	4	3	3	3	3	3	3	3	3	3
															4	3	4	3	4						1	5	5	5	5	5	5	5	5	5	3	1	1	1	3	1	1	1	1	1
																				3	3	5	3	3	1	5	5	5	5	5	5	5	5	5	5	4	5	4	3	4	2	2	1	1
																				4	4	4	4	5	2	5	5	5	5	5	5	5	5	5	1	1	5	5	5	5	1	1	1	1
										2	2	2	2	5											1	5	5	5	5	5	3	5	5	5	1	5	5	5	5	5	1	1	1	1
																				5	4	4	3	3	1	4	3	4	4	2	4	5	2	2	3	4	3	2	4	4	4	4	4	4
																				3	3	3	3	3	2	3	3	3	3	3	3	3	3	3	3	3	3	3	3	3	3	3	3	3
										1	4	3	4	2											2	5	5	5	5	5	2	5	5	5	5	4	4	2	3	3	1	1	1	1
																				4	4	4	4	3	1	3	3	3	3	3	3	3	3	3	3	3	3	3	3	3	3	3	3	3
																				4	4	4	4	4	1	1	1	1	1	1	1	1	1	1	1	1	1	1	1	1	1	1	1	1
					3	3	3	4	4																2	3	3	3	3	3	3	3	3	3	3	3	3	3	3	3	3	3	3	3
					4	3	3	3	3																1	2	1	1	1	1	1	1	1	4	2	5	2	4	4	2	4	4	4	4
																				6	6	6	6	6	1	4	3	2	2	2	4	4	3	2	4	5	5	5	5	5	5	2	5	5
										4	3	3	5	4											2	3	3	3	4	3	3	3	3	3	3	3	3	3	3	3	3	3	3	3
															2	6	2	6	5						2	2	3	2	2	2	5	4	1	1	5	5	4	4	2	1	4	4	3	2
					2	5	2	2	2																3	5	5	5	5	5	5	5	5	5	1	4	4	2	2	2	1	1	1	1
																				3	3	3	3	3	1	3	3	3	3	3	3	3	3	3	3	3	3	3	3	3	3	3	3	3
					5	4	2	2	1																2	5	3	3	3	3	4	4	3	4	1	4	4	4	4	4	3	3	3	3
															1	6	6	6	1						1	5	5	5	5	5	5	5	5	5	5	5	5	5	5	5	3	3	3	3
										3	5	3	3	3											2	2	3	3	3	3	4	4	2	3	3	2	3	2	2	4	4	4	3	3
																				3	3	3	3	4	3	3	3	3	3	3	3	3	3	3	3	3	3	3	3	3	3	3	3	3
															6	3	3	2	2						1	5	5	5	3	3	5	5	3	3	3	5	5	5	3	5	1	3	1	3
					2	5	4	3	3																2	4	3	3	3	3	4	4	3	4	3	3	4	3	2	3	3	2	3	4
3	6	5	5	4																					3	4	4	3	3	3	4	4	3	4	2	4	4	4	3	4	2	2	1	1
					5	5	2	5	4																3	4	5	4	4	5	4	5	4	4	5	4	4	4	4	5	4	5	4	4
										4	6	6	5	4											3	2	2	2	2	3	4	3	3	3	4	4	4	4	4	4	3	3	2	2
																				5	5	5	4	2	1	5	4	3	3	3	5	4	3	3	3	5	4	4	5	3	1	1	1	1
																				6	3	6	6	6	1	5	4	2	2	2	5	4	2	4	2	4	5	5	5	5	3	3	2	2
																				3	3	3	3	3	1	3	3	3	3	3	3	3	3	3	3	3	3	3	3	3	3	3	3	3
															4	5	5	5	4						1	4	4	4	4	3	4	4	4	4	2	4	4	4	4	4	2	2	2	2
																				3	4	5	5	3	1	3	4	3	2	1	3	3	2	3	3	4	4	4	4	5	3	3	3	3
										3	3	3	3	3											2	3	3	4	4	3	4	4	4	3	3	4	4	3	3	3	2	2	3	3
										4	4	4	4	4											1	2	3	2	3	3	3	4	3	2	3	3	4	3	2	3	3	3	3	3
										4	4	5	2	1											2	5	5	5	5	5	5	5	5	5	1	5	5	2	1	1	1	1	1	1
										4	6	6	6	6											1	3	3	3	3	3	3	3	3	3	3	3	3	3	3	3	3	3	3	3
										3	4	3	2	4											3	3	3	3	3	3	3	3	3	3	3	3	3	3	3	3	4	4	4	4
2	5	5	5	2																					2	5	4	3	3	3	4	4	3	4	3	4	4	4	3	4	3	3	3	3
4	4	4	4	3																					1	5	5	5	5	5	5	5	5	5	1	1	5	5	5	5	1	1	1	1
															3	4	4	4	4						3	3	3	3	3	3	3	3	3	3	3	3	3	3	3	3	3	3	3	3
																				4	4	5	4	3	1	4	3	3	3	3	4	4	3	3	3	4	4	4	4	3	3	3	3	3
										4	5	4	3	5											3	5	4	2	2	2	3	2	2	2	4	4	4	4	4	4	3	3	3	4
5	3	4	3	5																					2	3	2	2	1	1	3	3	3	2	3	4	4	4	4	3	4	3	3	3
2	5	3	4	5																					1	4	3	3	3	3	4	4	3	3	3	4	4	4	3	4	3	3	3	3
																				4	5	5	6	4	2	2	2	2	2	2	4	2	1	3	3	4	3	3	3	2	4	4	3	3
										2	5	2	5	5											3	4	4	3	3	3	4	4	4	4	2	4	4	4	4	4	2	1	1	1
																				3	3	3	4	4	1	3	3	3	2	3	3	3	3	4	3	3	3	3	3	3	3	3	3	3
3	4	4	4	5																					2	4	5	5	4	4	4	3	3	3	2	3	4	3	3	4	2	3	5	3
					4	4	4	4	4																1	3	3	3	3	3	3	3	3	3	3	3	3	3	3	3	3	3	3	3
																				3	3	5	2	5	1	4	4	4	4	3	3	4	4	4	2	3	3	3	3	4	2	2	2	1
															4	4	3	4	3						1	4	3	3	3	3	4	3	3	2	2	4	4	4	3	3	3	3	3	3
															3	6	4	3	3						3	3	3	3	3	3	3	3	3	3	3	3	3	3	3	3	3	3	3	3
					3	3	3	3	3																1	4	4	3	3	3	3	4	3	3	3	4	4	4	4	3	3	3	2	2
6	5	6	6	6																					3	4	4	3	3	3	4	5	4	4	1	4	4	3	4	2	2	1	2	2
					3	4	4	4	5																2	5	4	3	3	3	4	4	3	3	3	4	3	4	4	4	2	2	3	2
															5	6	2	1	3						2	4	4	4	4	4	4	4	4	4	4	4	4	4	4	4	3	3	3	3
															3	3	3	3	3						1	3	3	3	3	3	3	3	3	3	3	3	3	3	3	3	3	3	3	3
																				4	4	4	4	4	1	5	5	5	5	5	5	5	5	5	4	5	5	5	5	5	1	1	1	1
															4	4	4	4	4						2	3	3	3	3	3	3	3	3	3	3	3	3	3	3	3	3	3	3	3
					3	5	2	4	3																2	4	3	3	3	3	4	4	3	3	2	3	4	4	4	3	2	3	3	2
										3	6	2	1	2											1	5	5	4	4	4	5	5	4	4	2	5	5	5	4	5	2	1	1	1
															5	5	4	3	2						2	5	4	3	4	3	4	5	3	4	2	4	4	4	4	4	4	3	2	2
															2	5	2	1	5						1	2	2	1	1	1	4	1	1	1	4	3	3	3	4	4	2	2	2	2
4	4	4	5	4																					2	4	4	4	4	4	4	4	4	4	4	3	3	4	4	3	2	2	2	2
1	6	6	6	6																					2	5	5	5	5	5	3	5	5	5	5	5	5	5	5	5	1	1	1	1
															6	5	6	5	5						2	4	5	5	5	5	3	3	3	3	3	3	3	3	3	3	3	3	3	3
					4	4	4	4	4																1	3	3	3	3	3	3	3	3	3	3	3	3	3	3	3	3	3	3	3
															4	3	4	3	3						1	5	5	5	4	5	5	5	5	5	2	3	3	2	1	1	1	1	1	1
					5	2	2	5	6																1	5	3	3	3	3	4	3	3	3	2	4	3	3	3	5	3	3	3	4
6	1	6	6	1																					3	4	3	1	1	1	4	4	1	2	4	5	5	4	1	4	4	4	3	3
										1	3	3	3	3											3	4	4	4	4	4	4	4	4	4	3	4	4	4	4	3	2	2	2	2
					6	6	1	1	1																2	5	5	5	5	5	3	5	5	5	1	3	5	3	5	3	1	1	1	1
																				4	3	3	3	4	1	3	3	3	3	3	3	3	3	3	3	3	3	3	3	3	3	3	3	3
																				4	4	4	6	6	1	5	5	5	5	5	5	5	5	5	5	5	5	5	5	5	3	3	3	3
3	3	3	3	3																					1	5	5	5	5	5	1	5	5	5	5	5	5	5	5	5	1	1	1	1
4	4	4	4	4																					1	3	3	3	3	3	3	3	3	3	3	3	3	3	3	4	3	3	3	3
																				3	3	3	3	3	1	3	3	3	3	3	3	3	3	3	3	3	3	3	3	3	3	3	3	3
															2	2	3	3	3						3	4	3	3	4	3	4	4	3	4	4	3	4	3	3	3	2	4	2	3
															3	4	4	3	3						3	5	4	3	3	3	4	3	3	3	3	4	4	4	3	4	2	2	1	1
5	5	6	5	5																					1	5	3	1	1	1	4	3	1	2	1	5	5	5	4	5	4	4	4	3
					3	6	6	5	3																2	3	3	3	3	3	4	2	1	3	4	2	4	4	1	1	4	4	4	4
4	4	4	3	3																					2	2	1	1	1	1	3	2	1	1	4	3	2	1	4	5	5	5	5	5
6	6	6	6	6																					2	5	5	4	4	4	4	5	5	5	2	2	2	2	2	2	1	2	1	1
4	4	4	3	4																					2	3	3	3	3	3	3	3	3	3	3	3	3	4	3	3	4	3	3	3
										4	3	4	3	3											1	2	3	2	2	2	4	3	3	3	3	3	3	3	3	3	3	3	2	2
																				3	5	3	5	4	2	3	3	3	3	3	2	4	3	4	2	3	3	3	3	4	2	2	2	1
4	4	4	4	3																					1	3	3	3	3	3	3	3	3	3	3	3	3	3	3	3	3	3	3	3
6	4	6	4	4																					2	4	4	4	4	4	4	4	4	4	4	4	4	4	4	4	3	3	3	3
										4	5	5	5	5											1	3	3	3	3	3	3	3	3	3	3	3	3	3	3	3	3	3	3	3
																				3	3	4	4	3	1	3	3	3	3	3	3	3	3	3	3	3	3	3	3	3	3	3	3	3
																				2	5	6	1	3	1	4	4	3	4	2	4	5	3	4	3	4	4	4	4	4	2	2	2	2
															4	5	4	4	4						1	5	3	1	1	1	4	3	1	3	3	4	4	4	4	4	3	3	3	3
										2	3	3	2	4											3	4	4	3	3	3	4	4	3	3	3	4	4	3	3	3	4	4	4	4
															2	5	5	3	2						2	4	4	4	3	3	3	4	3	3	2	3	3	4	3	2	3	3	3	3
															3	3	3	3	3						3	3	3	2	2	2	4	4	2	3	4	4	4	4	4	4	3	3	3	3
					4	5	4	2	2																1	3	2	2	2	2	3	3	2	2	3	3	4	4	3	4	3	3	2	2
															4	4	4	3	4						2	5	5	5	5	5	5	5	5	5	1	3	4	5	5	5	1	1	1	1
										6	4	2	4	3											1	3	4	3	2	3	4	4	2	4	2	4	4	5	3	4	3	2	2	2
																				4	4	4	4	4	1	5	5	5	5	5	5	5	4	5	5	5	5	4	5	5	5	5	4	4
															4	4	4	4	4						2	3	3	3	3	3	3	3	3	3	3	3	3	3	3	3	3	3	3	3
										2	5	3	3	3											1	4	3	2	2	2	3	2	2	2	3	3	2	2	4	2	4	4	4	3
										4	4	4	4	4											2	3	3	3	3	3	3	3	3	3	3	4	4	4	3	4	3	3	3	3
					3	3	3	3	3																2	4	4	4	4	4	4	4	4	4	4	4	4	4	4	4	4	4	4	4
															4	4	5	4	4						1	4	5	4	4	4	5	4	4	4	4	3	4	4	4	4	3	3	3	3
3	4	3	4	4																					1	4	4	5	5	4	4	5	4	4	2	5	2	5	4	5	1	1	1	1
															5	5	4	6	2						1	3	4	3	3	3	3	3	3	3	3	4	4	4	4	4	4	4	3	2
															5	5	5	2	2						2	4	3	4	2	2	5	3	3	3	3	4	3	4	3	3	3	3	3	3
										3	6	5	6	5											2	4	4	4	3	3	4	4	4	5	2	4	5	5	4	5	2	2	1	1
					3	3	3	3	3																1	4	4	4	4	4	4	4	4	4	4	3	3	3	3	3	3	3	3	3
															6	6	6	3	1						2	5	5	4	4	5	4	5	5	5	3	3	5	5	5	5	1	1	1	1
4	3	4	4	3																					1	2	3	3	3	3	3	3	3	3	3	3	3	3	3	3	1	1	2	1
															4	3	3	4	4						1	3	3	3	3	3	3	3	3	3	3	3	3	3	3	3	3	3	3	3
4	4	4	4	4																					1	2	3	2	2	2	3	2	2	4	4	3	3	3	3	3	4	3	3	3
																				4	4	4	4	4	2	2	2	2	2	2	2	2	2	2	2	2	2	2	2	2	3	3	3	3
										4	3	4	4	4											2	3	4	4	4	4	3	4	4	3	3	3	3	3	3	3	3	3	3	3
										3	3	3	2	5											1	4	3	3	4	4	4	4	3	3	3	3	3	4	4	4	4	4	4	4
										5	5	5	4	3											2	3	2	2	3	3	2	2	3	2	2	3	3	4	4	3	4	4	4	4
																				1	2	5	3	4	1	5	5	5	5	5	4	5	5	5	2	4	4	4	4	4	5	3	3	2
										3	6	3	6	6											1	5	5	5	5	4	3	5	5	4	5	5	3	3	1	3	1	1	1	1
										6	6	1	1	6											1	1	1	1	1	1	1	1	1	1	1	1	1	1	1	1	1	1	1	1
															5	5	5	4	3						2	5	4	4	4	4	4	4	4	4	4	3	3	3	3	3	3	3	3	2
															5	4	5	5	5						1	2	4	2	3	3	4	4	4	3	3	2	4	4	4	3	2	3	3	2
					3	3	3	3	3																2	4	4	3	3	3	4	4	4	4	3	3	3	3	3	3	3	3	3	4
																				2	1	6	1	1	3	5	5	4	4	5	4	5	5	5	1	4	1	5	5	3	1	1	1	2
					4	3	4	3	4																1	3	3	3	3	3	3	3	2	3	3	3	3	3	3	3	3	3	3	3
															4	4	4	4	4						1	3	3	4	3	3	3	4	4	3	3	4	3	4	3	3	4	4	4	4
2	5	5	5	5																					2	3	3	3	3	3	3	3	3	3	3	3	3	3	3	3	3	3	3	3
5	3	3	4	4																					4	2	3	3	2	2	2	4	3	3	3	3	3	4	2	4	2	3	2	2
										4	3	3	3	4											3	1	1	1	1	1	2	1	1	1	5	3	3	3	1	1	3	3	1	1
																				4	5	5	4	2	3	4	4	4	4	4	2	4	4	4	2	2	2	4	4	3	1	2	2	2
																				1	6	6	1	6	2	4	4	4	4	4	5	4	2	4	2	4	4	3	3	2	2	2	2	2
4	6	3	3	4																					1	5	3	3	3	3	2	5	3	4	3	4	4	4	4	4	4	4	4	3
															3	5	1	3	1						2	5	5	4	5	5	4	5	4	4	1	3	1	1	4	2	1	1	1	1
										1	3	2	2	4											1	4	4	4	4	4	4	4	4	4	3	3	4	4	4	4	3	3	3	3
										3	3	5	6	2											3	4	5	3	3	4	5	5	3	4	1	4	5	5	4	5	4	3	3	3
															4	4	4	4	4						1	3	3	3	3	3	3	3	3	3	3	3	3	3	3	3	3	3	3	3
										4	5	3	3	5											3	1	2	2	2	1	3	2	1	2	3	3	4	4	4	5	2	2	2	1
															5	3	3	4	4						2	4	3	2	2	3	4	4	2	2	4	4	2	3	4	3	2	2	2	2
5	4	5	4	4																					3	4	3	4	4	4	3	4	3	2	4	4	3	3	3	2	4	4	2	2
					4	4	4	4	4																2	5	5	5	5	5	5	5	5	5	5	4	4	4	4	4	3	3	4	3
5	2	5	5	2																					2	4	4	3	3	3	2	4	2	3	3	4	3	3	3	4	4	4	4	4
3	4	3	3	3																					1	3	3	3	3	3	3	3	3	3	3	3	3	3	3	3	3	3	3	3
															4	4	3	4	5						1	5	4	4	4	5	3	3	4	3	3	4	3	4	3	3	3	4	4	4
					6	6	6	6	1																2	5	5	5	5	5	5	5	5	5	5	5	5	5	5	5	1	1	1	1
															4	6	5	5	3						2	3	4	3	3	3	3	3	3	3	3	3	3	3	3	3	3	3	2	3
					2	5	5	5	2																1	4	3	3	2	3	4	4	3	2	2	4	3	4	3	2	3	3	3	3
5	5	4	6	3																					3	3	2	2	2	2	4	3	3	3	4	4	4	3	3	3	4	3	4	2
																				4	4	4	3	4	1	4	4	3	3	3	3	3	3	3	3	3	3	3	3	3	3	3	3	3
															3	3	3	3	3						1	4	3	3	3	3	4	4	3	3	3	4	4	4	3	4	4	4	4	3
					3	4	3	3	3																3	4	4	4	4	5	4	2	3	2	4	4	3	2	4	4	4	4	4	4
					3	4	4	4	3																1	4	3	3	3	2	3	3	3	3	3	4	4	4	3	3	3	3	3	3
																				3	3	3	3	5	1	4	4	2	4	3	4	4	4	4	4	4	4	4	4	3	2	3	4	4
																				3	3	4	4	3	3	5	5	3	3	3	5	5	3	5	1	5	5	5	5	5	1	1	1	1
															2	5	5	2	5						1	4	4	4	4	4	4	4	4	4	4	4	4	4	4	4	4	4	4	4
																				3	3	3	3	3	1	4	4	4	4	4	4	4	4	4	4	4	4	4	4	4	3	3	3	3
					1	1	1	1	1																3	4	3	2	2	2	3	3	3	3	2	3	4	4	2	3	3	2	2	2
					4	4	5	4	3																2	4	3	2	2	2	3	3	3	3	3	4	4	3	3	4	4	4	4	4
					4	5	5	5	2																1	4	3	3	3	3	4	4	3	4	2	4	4	4	3	3	1	1	1	1
																				4	3	4	3	3	1	3	3	3	3	3	3	3	3	3	3	3	3	3	3	3	3	3	3	3
					3	4	3	4	4																3	4	3	2	3	3	4	3	3	3	3	4	3	2	3	3	3	3	2	3
																				4	4	4	3	4	2	3	3	3	3	3	3	3	3	3	3	3	3	3	3	3	3	3	3	3
																				4	3	3	3	3	1	3	3	3	3	3	3	3	3	3	3	3	3	3	3	3	3	3	3	3
															6	4	6	5	1						1	5	3	3	3	3	4	5	5	5	1	5	4	4	4	5	1	1	1	1
																				4	1	5	1	4	2	5	5	5	4	5	1	5	5	5	1	5	5	5	4	5	1	1	1	1
															4	4	4	3	2						1	5	4	3	3	3	4	4	4	4	1	5	5	5	3	5	2	2	1	1
										6	6	6	6	6											3	5	4	5	5	5	5	5	5	5	3	3	3	3	3	3	1	1	1	1
					4	4	4	3	2																3	3	3	3	3	3	4	4	3	3	3	4	3	3	4	4	3	3	3	3
					6	6	6	6	6																1	5	5	5	5	5	5	5	5	5	5	5	5	5	5	5	1	1	1	1
					5	2	2	5	2																2	2	2	3	3	4	4	4	4	4	4	4	4	4	4	4	2	2	2	2
															4	3	4	3	3						2	5	5	5	5	5	5	5	5	5	1	1	4	4	4	4	1	1	1	1
										1	1	1	1	1											3	4	4	4	4	4	4	4	4	4	4	4	4	4	4	4	4	4	4	4
																				3	4	3	4	4	2	3	4	4	3	4	4	4	3	3	4	4	4	3	4	4	3	4	3	4
																				5	5	5	5	5	1	3	3	3	3	3	5	5	3	3	3	5	3	3	3	5	3	3	3	3
					6	6	1	1	1																2	5	5	5	5	5	1	5	5	5	1	5	5	5	5	5	1	1	1	1
										4	4	4	4	4											1	5	5	5	5	5	5	5	5	5	5	5	5	5	5	5	1	1	1	1
															3	4	4	3	3						3	4	4	3	4	4	4	5	4	4	1	2	3	4	4	5	1	1	1	1
																				4	4	4	4	4	1	3	3	2	3	3	3	3	2	3	3	3	3	3	3	2	3	3	3	3
3	5	5	6	3																					3	4	3	3	3	3	3	3	3	3	3	3	3	3	3	3	3	3	3	3
										3	5	4	4	3											2	3	3	3	3	3	4	4	3	3	2	4	4	4	4	4	3	3	2	2
										3	4	3	4	4											2	5	5	5	5	5	3	5	5	5	3	5	5	5	5	5	1	1	1	1
										3	4	3	4	4											1	4	4	4	4	4	3	3	3	3	3	3	3	3	3	3	2	3	3	3
															4	4	3	4	3						1	3	3	3	3	3	3	3	3	4	4	4	2	3	3	4	2	3	3	4
4	4	4	3	5																					4	4	4	5	4	5	3	3	4	5	4	5	5	5	5	5	4	4	5	5
															5	3	4	3	3						3	4	5	5	5	5	3	5	5	5	2	4	4	4	4	4	2	2	2	2
3	3	4	3	4																					2	3	3	3	3	3	3	3	3	3	3	3	3	3	3	3	3	3	3	3
																				5	2	5	5	5	3	3	3	3	3	3	3	3	3	3	3	3	3	3	3	3	3	3	3	3
										4	4	5	3	5											3	4	2	3	2	3	4	4	4	4	2	4	3	2	4	2	2	2	2	1
					4	5	3	4	3																3	5	5	5	5	4	4	5	5	5	1	5	5	5	5	5	1	1	1	1
										5	5	3	3	5											2	4	4	3	4	3	4	5	4	4	2	3	4	4	3	4	1	2	1	1
																				5	3	3	3	4	1	3	4	4	4	4	3	4	4	4	1	2	3	3	4	3	1	1	1	2
					5	5	3	5	3																1	3	3	3	3	3	3	3	3	3	3	3	3	3	3	3	3	3	3	3
															3	3	4	3	4						3	3	3	3	3	3	3	3	3	3	3	3	3	3	3	3	3	3	3	3
										4	4	4	4	4											3	4	4	3	3	2	5	4	3	4	1	4	3	3	5	5	1	1	1	1
															2	2	5	2	5						2	4	4	4	4	4	2	3	3	3	3	3	3	3	3	3	2	2	2	2
																				6	1	6	6	6	3	5	5	5	5	5	5	5	5	5	5	1	1	1	5	5	1	1	1	1
2	5	6	5	1																					2	4	4	3	4	3	4	4	3	3	3	4	3	4	3	3	3	3	3	3
																				3	6	6	4	1	2	3	3	3	3	3	4	3	3	2	3	4	3	4	3	3	3	3	2	2
																				3	3	3	4	4	3	3	3	3	3	3	3	3	3	3	3	3	3	3	3	3	3	3	3	3
										3	4	3	4	5											1	5	5	5	5	5	4	4	4	3	1	3	4	4	4	3	3	3	3	3
4	4	4	3	4																					3	3	3	3	3	3	3	3	3	3	3	3	3	3	3	3	4	4	4	3
3	5	4	4	4																					3	4	4	4	4	4	4	4	4	4	4	4	4	4	4	4	3	3	3	3
					4	5	5	3	4																4	4	5	4	4	5	5	4	4	5	4	4	5	4	5	5	5	4	4	5
																				4	4	4	4	4	2	5	5	5	4	4	5	5	4	5	4	5	5	4	4	5	3	3	4	2
															6	1	5	6	5						2	5	3	3	3	3	3	3	3	3	3	3	3	3	3	3	3	3	3	3
					5	6	3	3	3																3	4	4	4	4	4	4	4	4	3	1	3	4	4	3	3	3	3	3	3
										4	5	5	4	4											1	5	4	4	4	4	4	4	4	4	4	4	4	4	4	4	4	4	5	4
					3	4	3	3	3																1	3	3	4	3	3	2	3	3	3	3	3	3	3	3	3	3	3	3	3
																				3	3	4	2	3	1	4	4	4	3	3	4	4	3	4	2	4	4	4	4	3	2	2	1	1
					5	6	5	1	1																3	1	1	1	1	1	1	1	1	1	1	5	5	5	1	5	5	5	5	5
3	4	1	2	6																					1	2	4	3	1	2	5	3	3	3	4	4	4	4	3	3	3	3	2	2
															5	4	5	4	2						2	3	3	3	3	3	3	3	3	3	3	4	3	3	3	3	3	3	3	3
															6	1	6	6	1						1	5	5	5	5	5	5	5	5	5	5	3	5	5	5	5	1	1	3	2
																				3	2	5	2	1	2	5	5	4	3	4	3	5	4	3	2	5	4	4	1	2	1	1	1	1
																				6	6	6	6	6	1	5	5	5	5	5	5	5	5	5	5	5	5	5	5	5	5	5	5	5
					4	4	4	5	5																4	4	4	5	4	4	4	4	4	4	4	4	4	4	5	5	5	5	5	5
															2	6	5	2	3						1	5	3	3	3	3	4	5	2	4	2	4	3	5	1	3	4	4	3	3
															4	4	4	4	4						3	5	5	5	5	5	5	5	5	5	5	5	5	5	5	5	3	3	3	3
										3	3	3	3	3											1	3	3	3	3	3	3	3	3	3	3	3	3	3	3	3	3	3	3	3
																				4	5	1	4	4	1	5	5	5	5	5	3	5	5	5	5	5	5	5	5	5	1	1	1	1
															4	4	4	3	4						1	3	3	3	3	3	3	3	3	3	3	4	3	3	3	3	3	3	3	3
3	4	3	4	4																					1	4	4	4	3	3	3	3	3	3	3	5	4	4	4	4	1	1	1	1
															5	3	3	5	5						2	4	3	3	3	3	4	3	3	3	3	4	3	4	3	4	3	3	3	3
															4	3	4	3	3						1	4	4	4	3	4	3	5	4	4	1	3	2	4	4	4	1	1	1	1
					3	4	3	4	3																1	4	4	4	4	4	3	3	3	3	3	3	3	3	3	3	2	2	2	2
										1	5	1	5	5											4	2	1	1	1	1	4	5	3	2	5	4	1	1	1	3	5	5	5	5
															6	4	5	3	4						3	3	4	2	2	2	4	4	3	3	2	5	4	4	3	3	4	2	1	1
																				5	4	3	3	4	1	5	4	4	4	4	4	4	4	4	3	5	4	5	5	5	2	2	2	2
															2	2	3	2	3						4	5	5	5	5	5	5	5	5	5	5	5	5	5	5	5	5	5	5	5
					4	4	4	4	3																2	4	4	3	3	3	4	4	3	4	4	4	4	4	4	4	3	4	3	2
															1	6	2	3	6						2	3	2	2	2	2	3	2	2	2	2	4	4	3	3	3	4	4	1	1
																				4	4	4	4	4	3	4	4	4	4	4	4	4	4	4	5	5	4	4	5	4	4	4	4	4
																				3	4	5	3	3	1	5	5	5	4	5	4	4	4	5	3	4	5	5	3	3	2	2	2	1
															5	4	4	4	3						2	5	4	3	3	3	4	4	4	4	1	4	4	3	4	4	3	4	2	2
					5	6	2	2	1																2	4	5	4	2	3	5	4	2	2	3	5	5	5	2	5	3	3	2	2
																				4	4	3	5	4	4	2	3	4	3	4	2	3	5	2	3	4	3	2	4	3	4	3	4	3
															4	3	3	5	4						3	4	4	3	3	4	3	5	4	3	3	5	5	5	5	5	2	2	1	1
																				3	3	5	1	5	1	1	1	1	1	1	2	1	2	1	2	1	2	2	1	2	1	2	1	1
1	6	6	6	6																					2	4	4	4	4	4	4	4	3	4	4	3	3	3	2	4	2	2	2	2
															4	4	4	3	3						1	3	3	3	3	3	3	3	3	3	3	3	3	3	3	3	3	3	3	3
4	4	3	4	3																					2	4	4	5	3	3	3	5	3	3	3	2	3	3	3	3	1	1	1	1
4	5	3	3	4																					1	4	4	3	3	3	3	4	4	3	3	3	3	3	3	3	4	4	4	3
															4	4	4	4	4						1	1	1	1	1	1	1	1	1	1	1	1	1	1	1	1	1	1	1	1
															4	4	4	4	3						1	3	3	3	3	3	3	3	3	3	3	3	3	3	3	3	3	3	3	3
										3	4	4	4	4											2	5	3	3	3	3	4	4	3	3	2	4	4	4	4	3	1	1	1	1
															5	6	5	2	3						3	4	4	4	3	4	4	4	4	4	4	5	4	4	4	4	4	4	5	4
										3	4	3	3	4											1	5	5	5	5	5	4	5	5	5	1	5	2	1	2	1	1	1	1	1
																				4	4	4	3	4	2	4	3	2	2	2	4	3	3	2	2	4	4	4	4	3	4	4	4	4
										5	5	5	2	1											1	4	3	3	3	2	3	5	3	4	1	4	5	5	3	3	2	3	4	3
										3	3	3	3	3											3	2	2	2	2	2	3	4	3	3	3	3	3	3	3	3	4	4	4	4
															6	6	6	6	6						1	3	2	1	1	1	4	1	1	3	3	5	5	5	5	3	3	4	4	3
															5	5	5	3	2						2	3	2	2	2	2	3	3	2	2	1	4	4	3	4	3	3	3	3	3
																				4	4	4	4	4	1	3	3	3	3	3	3	3	3	3	3	3	3	3	3	3	3	3	3	3
																				4	4	6	5	5	2	4	3	2	2	1	4	2	2	3	2	4	4	3	4	3	4	5	5	4
															3	4	4	3	4						3	3	3	3	3	3	3	3	3	3	3	3	3	3	3	3	1	1	1	1
																				4	4	4	4	4	1	3	3	3	3	3	3	3	3	3	3	3	3	3	3	3	3	3	3	3
																				4	4	5	5	5	2	4	3	3	3	4	4	4	2	3	4	5	4	3	4	3	4	4	3	1
					6	6	6	4	4																1	5	5	5	5	5	5	5	5	5	1	4	5	5	5	5	1	1	1	1
																				5	5	5	5	5	1	3	3	3	3	3	3	3	3	3	3	3	3	1	1	1	1	1	1	3
															4	3	4	4	4						1	4	4	4	4	4	4	4	4	4	4	4	4	4	4	4	3	3	3	3
															4	4	4	3	3						3	4	4	3	3	3	4	4	3	4	2	2	4	5	3	3	1	1	1	1
																				4	3	4	3	4	1	3	3	3	3	3	3	3	3	3	3	3	3	3	3	3	3	3	4	3
																				4	4	4	3	4	2	4	4	4	4	4	4	4	4	4	4	4	4	4	4	4	4	4	4	4
					5	5	5	4	4																2	4	3	2	3	2	4	5	3	2	3	5	5	5	5	5	3	3	3	2
																				3	3	1	3	3	3	3	5	3	3	4	5	5	3	3	3	5	5	5	3	5	1	1	1	1
															4	4	4	4	4						1	3	3	3	4	4	3	3	3	3	3	3	3	3	3	3	4	3	3	3
5	5	2	4	3																					3	4	2	4	4	4	4	5	3	3	2	4	4	4	4	5	3	4	2	2
																				5	2	4	1	4	3	2	1	1	1	1	4	2	1	1	5	4	2	2	2	1	5	5	5	4
3	3	4	4	3																					1	4	3	3	4	4	4	3	3	3	4	4	4	4	3	3	4	3	3	3
															4	5	3	4	3						4	2	3	3	4	3	2	3	2	3	2	2	3	2	3	2	2	3	3	4
										4	3	3	3	3											1	3	3	3	3	3	3	3	3	3	3	3	3	3	3	3	3	3	3	3
					4	3	3	4	4																2	3	2	2	3	3	3	3	2	2	2	4	3	3	4	2	4	4	4	3
										5	5	5	5	2											1	4	4	4	4	4	4	4	4	4	4	4	4	4	4	4	2	2	2	2
										4	3	5	5	4											3	2	4	4	2	5	5	3	2	4	4	3	4	2	4	4	4	5	4	5
					3	3	3	4	4																2	5	5	5	5	5	5	5	5	5	5	5	5	5	5	5	3	3	3	3
															4	3	4	4	4						1	4	2	2	2	1	4	2	1	1	2	3	2	2	2	2	4	3	2	2
					5	5	2	2	5																1	4	4	4	4	4	5	4	5	4	5	4	5	4	4	4	1	1	2	2
															5	3	5	4	4						2	5	5	5	5	5	5	5	5	5	5	5	5	5	5	5	4	4	4	4
																				3	5	6	2	2	2	3	3	2	2	1	4	4	3	2	3	3	2	3	4	2	3	4	4	3
2	2	2	2	2																					1	5	5	5	5	5	2	5	5	2	1	4	4	5	5	5	2	3	3	1
1	4	3	3	4																					2	3	3	3	3	3	4	5	3	4	2	5	5	5	2	3	1	1	1	1
															6	4	6	5	6						1	5	5	4	4	4	4	4	4	4	1	1	3	3	3	3	3	3	3	3
															5	5	5	5	2						2	4	5	4	4	4	5	4	4	3	2	4	4	4	4	4	2	4	3	3
															4	4	4	3	3						2	3	3	2	2	2	3	4	3	3	3	4	4	4	4	3	2	2	2	2
										4	4	4	3	5											2	3	2	2	2	2	2	2	2	3	4	3	3	3	3	3	1	1	1	1
										2	3	5	5	3											2	5	5	5	3	4	4	5	3	4	3	5	2	5	1	4	2	3	1	2
										5	6	3	1	6											4	4	5	2	2	2	4	3	3	4	4	5	5	5	5	5	1	1	1	1
																				3	4	4	4	3	1	3	3	3	3	3	3	3	3	3	3	3	3	3	3	4	3	3	3	3
					4	3	4	3	4																1	3	3	3	3	3	3	3	3	3	3	3	3	3	3	3	4	4	4	4
					4	4	4	4	4																4	4	4	4	4	3	3	3	3	3	3	4	4	4	4	4	4	4	4	4
															5	6	3	3	5						2	4	4	3	3	3	4	4	2	3	5	5	5	4	3	2	3	3	4	2
3	4	3	3	3																					1	5	5	5	5	5	5	5	5	5	1	1	5	5	3	3	1	1	1	1
					3	4	4	4	3																2	4	4	3	4	4	4	3	4	4	3	4	4	3	4	4	4	4	3	4
																				4	2	4	4	2	2	4	3	3	4	4	3	5	3	3	3	3	3	5	3	3	3	3	3	3
					6	4	5	5	3																1	3	3	3	3	3	3	3	3	3	3	3	3	3	3	3	3	3	3	3
																				3	3	5	3	3	1	4	4	4	4	4	4	4	4	4	4	2	4	3	3	3	3	3	3	3
															6	1	4	6	6						1	5	5	5	5	5	5	5	5	5	5	1	5	5	1	5	1	1	1	1
4	4	3	3	4																					1	2	2	2	2	2	3	2	2	4	3	3	4	4	3	3	3	4	3	3
																				3	5	4	2	3	2	4	2	3	3	2	2	4	2	4	4	2	3	2	4	5	3	4	3	3
4	4	4	4	4																					1	3	3	3	3	3	3	3	3	3	3	3	3	3	3	3	3	3	3	3
3	6	3	5	5																					2	4	3	4	3	3	3	5	3	4	3	3	3	3	3	3	3	3	4	4
															4	3	4	4	2						2	5	3	3	3	3	3	3	3	3	3	3	3	3	3	3	3	3	3	3
																				4	4	4	4	3	3	4	4	3	3	3	4	4	3	4	2	3	2	3	4	3	3	3	3	3
															5	4	5	3	3						1	4	5	4	4	4	5	5	5	5	1	3	5	5	5	5	1	1	1	1
										3	4	3	3	3											1	3	3	3	3	3	3	3	3	3	3	3	3	3	3	3	3	3	3	3
					4	3	2	4	3																2	5	5	5	5	5	3	5	5	5	1	3	4	4	5	4	1	1	1	1
2	4	4	4	4																					2	4	4	3	3	3	4	4	3	3	3	3	4	4	3	4	2	2	2	2
3	4	4	4	3																					1	4	4	2	2	2	3	4	4	4	2	3	4	4	3	3	3	3	3	3
																				4	4	4	3	3	2	5	5	4	4	4	4	4	5	4	1	4	4	5	5	3	2	2	2	1
																				4	4	4	3	4	1	3	3	3	2	3	3	3	2	3	3	3	3	3	3	4	3	3	3	4
										3	5	2	4	4											1	4	4	4	4	4	3	4	5	4	4	4	4	4	4	4	2	3	3	3
1	6	6	1	1																					1	4	4	3	2	3	3	3	3	3	3	3	3	3	3	3	2	2	2	2
																				2	2	4	3	5	1	5	4	4	4	5	4	5	4	4	2	2	3	2	2	3	3	2	2	2
					4	4	4	3	4																1	4	4	4	4	4	4	4	4	4	4	4	4	4	4	4	3	3	3	3
																				3	4	4	3	4	2	4	4	4	4	4	3	4	3	3	4	4	4	4	3	3	4	4	4	4
										1	6	6	6	6											2	5	5	5	5	5	5	5	5	5	5	5	5	5	5	5	1	1	1	1
										1	6	6	6	1											3	3	3	2	2	1	4	4	2	3	3	4	4	4	4	4	3	4	5	4
															4	4	4	4	4						1	3	3	3	3	3	3	3	3	3	3	3	3	3	3	3	3	3	3	3
																				6	1	6	4	1	1	5	5	5	5	5	3	4	3	3	3	4	4	3	3	3	2	1	1	1
															6	4	5	3	4						1	3	3	2	2	2	4	3	2	2	3	4	4	2	4	2	4	4	3	3
																				2	5	5	5	5	1	4	4	4	3	3	3	3	4	4	4	4	4	4	4	4	3	3	3	3
															3	3	3	3	3						1	3	3	3	3	3	3	3	3	3	3	3	3	3	3	3	1	1	1	1
																				4	4	4	4	3	3	3	3	3	3	3	3	3	3	3	3	3	3	3	3	3	3	3	3	3
																				3	6	6	5	6	1	5	4	5	5	5	1	4	5	5	1	1	3	3	3	3	4	4	4	3
																				3	3	3	3	4	2	4	4	3	3	3	4	4	4	3	3	3	3	3	3	3	3	3	3	3
					4	3	4	4	4																2	4	4	4	4	4	4	4	4	4	3	3	4	4	4	4	2	2	2	2
															5	2	5	5	2						2	4	4	4	4	4	4	4	4	4	4	4	4	4	4	4	2	3	4	4
															4	4	4	4	4						1	4	3	2	3	1	4	3	3	4	3	4	4	4	3	2	3	3	4	4
					5	3	4	5	5																1	4	3	3	3	3	3	2	3	3	3	3	4	3	2	1	3	3	4	4
										3	3	3	4	3											1	3	3	2	3	3	3	3	3	3	3	3	3	3	3	3	3	3	3	3
										6	6	1	4	6											1	3	3	3	3	3	3	3	3	3	3	3	3	3	3	2	3	3	3	3
2	5	5	5	5																					2	3	3	3	4	3	3	3	3	3	3	3	3	4	3	3	3	4	4	3
3	4	4	5	4																					1	4	3	3	3	3	4	4	3	3	3	4	3	4	3	3	3	3	3	3
																				3	3	3	3	3	1	5	5	5	5	5	5	5	5	5	5	5	5	5	5	5	5	5	5	5
3	5	5	1	2																					3	5	2	2	4	4	3	2	4	4	3	4	2	3	5	4	4	3	4	3
1	5	6	5	2																					4	5	5	5	5	4	5	5	5	5	5	5	5	5	5	4	5	5	5	4
					5	6	5	5	5																1	3	3	3	3	3	3	3	3	3	3	3	3	3	3	3	3	3	3	3
					4	3	4	5	5																1	2	3	3	2	3	4	3	2	3	4	4	2	3	3	3	1	2	1	1
3	4	3	6	4																					2	5	5	5	5	4	5	5	5	5	4	4	5	5	5	4	1	1	1	1
																				2	2	2	2	2	3	3	2	2	2	3	3	3	3	3	3	3	3	3	3	3	4	4	4	4
3	4	3	3	4																					2	4	3	4	3	3	4	3	2	3	3	4	4	4	4	4	4	4	4	4
3	4	4	4	3																					3	3	4	3	4	4	4	4	2	3	2	4	4	5	4	4	3	2	2	2
															4	4	4	3	4						2	3	3	3	3	3	3	3	3	3	3	3	3	3	3	3	3	3	4	3
					1	6	6	6	1																3	4	3	4	3	3	2	4	4	4	1	5	5	5	3	5	1	1	1	1
										3	4	5	6	1											2	2	2	1	1	1	2	2	1	2	3	4	4	5	4	5	4	4	3	4
																				4	3	3	3	4	1	4	4	2	2	3	4	5	3	3	1	5	4	4	4	4	3	3	3	3
															6	6	6	6	1						1	5	5	5	5	5	4	5	5	4	1	4	4	4	4	4	1	1	1	1
4	4	4	4	4																					1	5	4	5	4	5	5	5	4	5	5	4	4	5	4	4	4	3	4	4
																				3	3	4	4	4	3	4	4	4	4	4	4	4	4	4	4	3	3	3	3	3	3	3	3	3
																				3	4	6	3	5	1	4	4	4	4	3	3	4	3	2	4	2	2	2	4	2	2	1	2	1
										5	3	3	5	5											2	5	4	4	4	4	4	3	4	4	4	4	4	3	4	4	4	5	4	4
3	4	4	4	3																					1	4	3	2	3	3	4	4	3	2	3	4	4	4	4	4	3	3	2	2
					3	4	2	2	4																2	4	4	4	4	4	4	4	4	4	4	2	3	3	3	3	4	3	4	4
										3	4	3	3	4											3	5	5	5	5	5	4	5	5	5	1	1	5	5	5	5	1	1	1	1
					4	4	4	4	4																1	3	3	3	3	3	3	3	3	3	3	3	3	3	3	3	3	3	3	3
																				1	1	6	1	6	1	5	5	5	5	5	5	5	5	5	5	5	5	5	5	5	1	1	1	1
										3	3	3	3	3											2	5	4	4	4	3	4	4	4	4	4	4	4	4	4	4	2	2	2	2
										2	5	3	2	5											1	4	4	2	2	3	4	4	3	3	2	4	4	4	4	4	3	3	4	4
					5	5	5	5	5																3	4	3	3	3	3	4	3	3	3	3	3	3	3	3	3	3	3	4	3
					5	4	5	6	4																3	3	4	2	4	3	3	5	3	4	2	2	4	3	4	3	5	4	4	4
																				3	3	4	4	3	1	3	3	3	3	3	3	3	3	3	3	3	3	3	3	3	3	3	3	3
															4	5	3	4	4						2	4	4	2	2	3	4	4	4	4	2	4	4	4	4	4	2	2	2	2
															4	5	5	4	4						1	3	3	3	3	3	3	3	3	3	3	3	3	3	3	3	3	3	3	3
																				4	4	4	4	4	1	3	3	3	3	3	3	3	3	3	3	3	3	3	3	3	3	3	3	3
1	3	6	6	6																					1	3	3	3	3	3	4	3	3	3	2	4	4	4	3	3	3	3	3	3
					6	6	6	6	6																4	1	1	1	1	1	1	1	1	1	1	1	1	1	1	1	1	1	1	1
															5	6	6	6	6						2	1	3	2	5	2	5	3	2	3	1	3	1	2	1	2	2	5	2	1
										5	6	2	2	5											3	5	5	5	5	5	3	4	4	4	4	3	3	4	3	3	3	2	2	2
																				5	4	5	3	4	2	5	5	5	5	5	4	5	5	5	1	1	3	3	5	5	2	2	2	1
1	6	1	6	6																					1	5	5	4	4	4	3	5	3	4	1	5	5	5	5	5	1	2	1	1
																				1	1	6	1	1	1	5	5	5	5	5	5	5	5	5	5	5	5	5	5	5	1	1	1	1
4	4	4	4	4																					2	3	3	3	3	3	3	3	3	3	3	3	3	3	3	3	3	3	3	3
																				5	1	6	6	1	1	4	3	3	2	2	4	3	3	3	2	4	4	4	4	3	4	4	4	4
															5	4	5	4	4						2	4	3	3	3	3	3	3	3	3	3	3	3	3	3	3	4	3	3	3
															3	4	4	4	3						1	5	5	5	5	5	5	5	5	5	5	5	5	5	5	5	1	1	1	1
																				3	3	3	3	3	1	3	3	3	3	3	3	3	3	3	3	3	3	3	3	3	3	3	3	3
																				4	5	2	4	5	3	2	1	1	1	1	3	2	1	1	2	5	3	3	3	2	4	4	3	3
					4	4	4	4	3																2	4	4	4	4	3	4	4	4	4	3	3	4	4	3	3	3	3	3	3
										4	4	4	4	4											4	2	3	3	3	3	3	3	3	3	3	3	3	3	3	3	3	3	3	3
															5	2	5	5	2						2	3	3	3	3	3	3	3	3	3	3	3	3	3	3	3	2	2	2	2
															5	3	3	4	4						2	5	5	5	5	5	5	5	5	5	5	5	5	5	5	5	3	3	3	3
4	3	3	3	4																					1	2	2	2	1	2	1	1	1	2	2	2	2	2	2	2	2	2	2	2
										4	6	1	3	6											2	5	3	3	3	3	3	3	3	3	3	3	3	3	3	3	1	1	1	1
																				4	4	3	4	3	1	4	4	5	4	4	4	4	3	3	3	3	3	3	3	3	5	5	5	4
										6	6	6	6	5											3	3	3	3	1	2	3	3	2	2	3	4	4	4	4	3	3	4	5	4
										5	4	4	4	4											1	3	3	3	3	3	3	3	3	3	3	3	3	3	3	3	3	3	3	3
															6	4	6	6	1						3	5	5	4	4	4	3	4	4	4	2	4	4	4	4	4	2	2	2	2
																				3	4	4	3	3	1	3	3	3	4	2	3	3	3	3	4	3	3	3	3	4	3	3	2	3
3	5	4	5	5																					1	4	4	3	3	4	4	5	3	2	3	3	4	4	3	3	3	3	3	3
										4	4	3	3	4											2	5	5	5	5	5	4	5	5	5	1	2	2	5	5	4	1	2	1	1
					4	3	3	3	4																1	3	3	3	3	3	3	3	3	3	3	3	3	3	3	3	3	3	3	3
															6	2	5	5	3						2	5	3	3	3	3	2	4	3	3	4	5	5	5	5	5	4	4	4	3
															4	4	4	4	4						1	3	3	3	3	3	3	3	3	3	3	3	3	3	3	3	3	3	3	3
																				2	3	3	3	3	4	5	4	4	4	5	5	5	5	5	4	4	4	4	4	4	5	4	4	4
																				3	3	5	4	2	2	4	4	4	4	4	4	4	4	4	4	4	4	4	4	4	3	3	3	3
																				5	5	5	5	5	1	3	3	2	2	2	2	2	2	2	2	3	4	4	3	3	2	1	2	2
																				5	5	5	5	5	2	2	3	3	2	2	4	4	2	2	3	4	4	4	3	4	4	4	4	4
										3	3	3	3	3											1	2	3	3	3	3	4	3	3	3	3	5	5	5	5	3	2	2	2	2
										4	3	6	6	3											1	5	2	2	2	2	3	2	2	2	4	5	5	5	3	5	3	1	3	2
															4	4	4	4	4						1	3	3	3	3	3	3	3	3	3	3	3	3	3	3	3	3	3	3	3
										6	4	4	2	6											1	5	4	3	3	2	3	3	3	3	3	4	4	3	3	4	3	2	2	2
6	6	6	6	6																					1	4	4	4	4	3	4	3	4	4	4	3	3	3	3	4	3	3	4	3
					5	6	6	5	5																3	4	3	3	3	3	3	3	3	3	3	4	4	3	3	3	4	4	4	4
																				4	4	5	5	5	2	4	4	4	4	4	5	5	4	4	2	4	4	4	5	4	4	4	3	2
5	2	5	5	5																					3	5	4	3	3	3	3	4	3	4	1	5	3	5	5	5	3	3	1	2
															3	3	3	3	3						2	3	3	3	3	3	3	3	3	3	3	3	3	3	3	3	3	3	3	3
																				3	3	4	4	4	1	3	3	3	3	3	3	3	3	3	3	3	3	3	3	3	3	3	3	3
										4	4	4	4	4											2	3	3	3	3	3	3	3	3	3	3	3	3	3	3	3	3	3	3	3
															5	6	6	4	1						2	5	3	3	4	3	4	3	4	4	3	3	4	3	4	4	4	3	4	4
																				1	1	1	1	3	2	5	5	3	1	1	3	3	1	5	5	5	5	5	5	1	1	1	1	1
																				6	6	4	6	6	2	2	2	2	2	2	2	2	2	2	2	2	2	2	2	2	3	3	3	3
										2	2	2	2	2											1	4	4	4	4	4	4	4	4	4	2	3	3	4	3	4	3	3	3	2
										4	3	3	3	4											1	4	4	4	4	3	4	3	4	4	4	4	4	4	4	5	5	5	5	5
					3	5	4	4	3																2	5	4	4	4	4	3	4	5	4	4	3	4	4	4	4	2	2	2	2
4	4	4	4	3																					1	4	4	3	3	3	4	4	3	4	3	4	3	3	3	4	4	3	3	3
										2	4	3	3	2											2	5	4	4	4	4	3	4	4	4	3	3	5	5	5	5	3	1	1	1
					4	4	3	3	4																3	4	5	3	4	4	4	5	4	4	4	5	5	5	5	5	3	3	3	3
										3	3	6	5	3											1	4	3	4	4	4	2	2	2	3	2	5	5	5	3	3	1	2	3	1
					6	6	1	5	1																1	4	3	2	2	2	3	4	3	3	4	4	4	4	4	4	3	3	4	4
					5	6	6	5	6																3	4	3	2	2	2	4	5	3	4	2	4	4	4	3	5	1	1	1	1
															4	3	4	5	3						2	3	3	3	3	3	4	3	3	3	4	2	3	3	2	2	4	3	3	3
1	6	4	4	4																					2	3	3	3	3	3	3	3	3	3	3	3	3	3	3	3	3	3	3	3
															4	4	3	3	4						3	5	4	4	5	3	3	3	3	3	3	4	4	3	3	4	5	4	4	4
										1	6	1	2	1											2	5	4	3	4	4	4	4	3	4	1	4	3	4	4	5	3	3	2	2
															5	4	3	5	5						1	5	4	4	4	4	4	4	4	3	2	2	2	2	4	4	2	2	2	2
																				6	6	6	5	2	2	3	5	2	1	5	4	5	1	2	5	4	5	5	4	5	4	4	4	2
					6	6	6	6	6																1	5	4	4	4	4	4	5	5	5	2	4	4	4	2	3	3	3	3	3
										3	4	3	3	4											2	4	4	4	4	4	3	4	4	4	2	2	4	4	3	3	3	2	2	2
															3	4	3	6	5						1	4	4	3	3	2	4	3	4	3	4	3	4	4	3	4	3	4	4	3
																				4	3	3	3	4	1	5	4	3	3	3	3	3	4	3	3	3	3	3	3	4	4	3	3	4
																				4	4	4	4	4	3	3	3	3	3	3	3	3	3	3	3	3	3	3	3	3	3	3	3	3
																				4	3	4	3	2	3	3	2	3	1	3	4	1	2	3	3	4	4	3	3	3	1	1	1	1
																				4	3	3	3	3	1	4	3	3	3	3	3	3	3	3	3	3	3	3	3	3	2	2	2	2
6	6	6	5	6																					1	4	3	2	2	2	4	4	2	1	1	5	5	5	5	4	3	4	4	4
2	5	2	5	2																					1	4	4	2	2	4	2	4	2	4	4	2	4	4	2	2	4	2	2	2
					4	3	4	3	3																2	4	3	3	3	3	3	3	3	3	3	3	3	3	3	3	3	3	3	3
					4	4	3	4	4																3	5	5	5	5	5	4	4	4	4	3	4	4	4	4	4	4	4	4	4
					6	5	1	2	2																2	5	5	5	5	5	5	5	5	5	2	5	5	5	5	5	1	1	1	1
					4	3	4	2	4																1	2	4	3	3	2	4	4	3	4	3	4	4	4	3	3	3	3	3	3
										3	4	4	4	4											4	4	4	3	3	3	3	3	4	4	4	3	4	4	4	4	3	4	3	3
															4	1	4	2	2						1	5	5	5	5	5	5	5	5	5	5	2	5	5	5	5	3	3	3	3
															2	5	3	3	3						2	4	5	5	5	4	3	4	4	5	2	2	3	4	3	4	4	3	3	4
[truncated: 2 more rows]

## Sheet: rawdataash
aq9_1	aq9_2	aq9_3	aq9_4	aq9_5	bq9_1	bq9_2	bq9_3	bq9_4	bq9_5	cq9_1	cq9_2	cq9_3	cq9_4	cq9_5	dq9_1	dq9_2	dq9_3	dq9_4	dq9_5	eq9_1	eq9_2	eq9_3	eq9_4	eq9_5	q1	q2	q3	q4	q5	q6	q7	q8	q9	q10	q11	q12	q13	q14	q15	q16	q17	q18	q19	q20
[Neighborhood, Offering comments, One, Medium and high]1<-->6[Municipality, Top-down, One, Large and medium]	[Municipality, Top-down, One, Large and medium]1<-->6[Municipality, Reflection of opinions, Eight, Medium and high]	[Prefecture, Reflection of opinions, One, Small and very high]1<-->6[Neighborhood, Reflection of opinions, 46, Large and medium]	[Neighborhood, Top-down, Eight, Small and very high]1<-->6[Neighborhood, Reflection of opinions, 46, Large and medium]	[Prefecture, Offering comments, Eight, Large and medium]1<-->6[Municipality, Offering comments, 46, Small and very high]	[Neighborhood, Offering comments, One, Medium and high]1<-->6[Prefecture, Reflection of opinions, One, Small and very high]	[Municipality, Top-down, One, Large and medium]1<-->6[Neighborhood, Reflection of opinions, 46, Large and medium]	[Prefecture, Reflection of opinions, One, Small and very high]1<-->6[Municipality, Offering comments, 46, Small and very high]	[Municipality, Reflection of opinions, Eight, Medium and high]1<-->6[Prefecture, Offering comments, Eight, Large and medium]	[Prefecture, Offering comments, Eight, Large and medium]1<-->6[Prefecture, Top-down, 46, Medium and high]	[Neighborhood, Offering comments, One, Medium and high]1<-->6[Neighborhood, Top-down, Eight, Small and very high]	[Municipality, Top-down, One, Large and medium]1<-->6[Municipality, Offering comments, 46, Small and very high]	[Prefecture, Reflection of opinions, One, Small and very high]1<-->6[Prefecture, Top-down, 46, Medium and high]	[Municipality, Reflection of opinions, Eight, Medium and high]1<-->6[Neighborhood, Reflection of opinions, 46, Large and medium]	[Neighborhood, Reflection of opinions, 46, Large and medium]1<-->6[Municipality, Offering comments, 46, Small and very high]	[Municipality, Top-down, One, Large and medium]1<-->6[Prefecture, Reflection of opinions, One, Small and very high]	[Prefecture, Reflection of opinions, One, Small and very high]1<-->6[Prefecture, Offering comments, Eight, Large and medium]	[Neighborhood, Top-down, Eight, Small and very high]1<-->6[Municipality, Reflection of opinions, Eight, Medium and high]	[Municipality, Reflection of opinions, Eight, Medium and high]1<-->6[Municipality, Offering comments, 46, Small and very high]	[Neighborhood, Reflection of opinions, 46, Large and medium]1<-->6[Prefecture, Top-down, 46, Medium and high]	[Municipality, Top-down, One, Large and medium]1<-->6[Neighborhood, Top-down, Eight, Small and very high]	[Prefecture, Reflection of opinions, One, Small and very high]1<-->6[Municipality, Reflection of opinions, Eight, Medium and high]	[Neighborhood, Top-down, Eight, Small and very high]1<-->6[Prefecture, Offering comments, Eight, Large and medium]	[Prefecture, Offering comments, Eight, Large and medium]1<-->6[Neighborhood, Reflection of opinions, 46, Large and medium]	[Municipality, Offering comments, 46, Small and very high]1<-->6[Prefecture, Top-down, 46, Medium and high]	Do you know that the law stipulates that the incinerated ash is disposed of outside Fukushima Prefecture within 30 years after the start of interim storage?	If a final disposal site for incinerated ash is built in your municipality, what do you think of the following? Final disposal is intuitively frightening.	If a final disposal site for incinerated ash is built in your municipality, what do you think of the following? Final disposal site causes unnoticed damage.	If a final disposal site for incinerated ash is built in your municipality, what do you think of the following? Final disposal site nearby causes massive damage.	If a final disposal site for incinerated ash is built in your municipality, what do you think of the following? Final disposal site causes many victims at once.	If a final disposal site for incinerated ash is built in your municipality, what do you think of the following? Final disposal site causes life-threatening damage.	If a final disposal site for incinerated ash is built in your municipality, what do you think of the following? Damage caused by a final disposal site varies from person to person.	If a final disposal site for incinerated ash is built in your municipality, what do you think of the following? Damage caused by a final disposal site affects future generations.	If a final disposal site for incinerated ash is built in your municipality, what do you think of the following? Damage caused by final disposal site continues to increase.	If a final disposal site for incinerated ash is built in your municipality, what do you think of the following? Reducing damage caused by a final disposal site is difficult.	If a final disposal site for incinerated ash is built in your municipality, what do you think of the following? I can avoid a damage caused by a final disposal site by myself.	If a final disposal site for incinerated ash is built in your municipality, what do you think of the following? Damage caused by a final disposal site is not immediately apparent.	If a final disposal site for incinerated ash is built in your municipality, what do you think of the following? Process of damage caused by a final disposal site is not well understood.	If a final disposal site for incinerated ash is built in your municipality, what do you think of the following? Damage caused by a final disposal site is unpredictable.	If a final disposal site for incinerated ash is built in your municipality, what do you think of the following? Damage caused by a final disposal site has never been seen before.	If a final disposal site for incinerated ash is built in your municipality, what do you think of the following? Damage caused by a final disposal site is not scientifically understood.	Trust as the entity for final disposal	Ability to proceed with the project appropriately.	Proceed with the project fairly.	Proceed with the project with the same values as residents.
4	4	4	4	5																					1	3	2	2	2	2	4	3	2	2	3	5	5	5	4	4	4	4	4	3
5	5	5	5	5																					2	4	4	4	4	4	4	4	4	4	4	5	5	5	5	5	3	3	3	3
3	4	4	4	3																					1	3	3	2	2	2	5	4	3	5	2	4	3	3	3	3	1	1	1	1
2	1	2	1	2																					2	4	4	4	4	4	4	4	4	4	4	4	4	4	4	4	4	4	4	4
2	4	3	3	5																					2	5	5	5	5	5	3	5	4	5	1	5	4	4	4	4	1	1	1	1
3	4	4	4	4																					3	2	2	2	2	2	3	3	2	2	2	3	3	3	3	3	4	4	4	4
					3	6	4	4	3																2	5	5	5	5	5	5	5	5	5	1	3	5	5	5	5	1	1	1	1
4	4	4	4	4																					1	3	3	3	3	3	3	3	3	3	2	3	3	3	3	3	3	2	2	3
4	4	3	4	4																					1	3	3	3	3	3	3	3	2	3	3	2	3	3	3	3	3	3	3	3
1	6	6	6	1																					2	1	1	1	1	1	3	4	2	2	2	1	1	1	1	1	5	5	4	3
4	5	4	5	5																					2	3	3	3	3	4	3	3	3	3	3	3	3	3	3	3	2	3	3	3
1	6	1	6	1																					1	5	5	5	5	5	4	5	5	5	1	5	5	5	5	5	1	1	1	1
4	4	4	4	4																					1	1	1	1	1	1	1	1	1	1	1	1	1	1	1	1	1	1	1	1
4	5	5	5	2																					1	4	4	3	3	3	4	4	4	4	2	4	4	4	4	4	1	1	1	1
3	3	3	3	3																					1	4	4	4	4	4	4	4	4	4	4	4	4	4	4	4	1	1	1	1
4	4	4	3	3																					3	3	3	4	3	4	4	3	4	3	4	4	3	3	4	4	3	3	3	4
3	4	3	4	4																					2	5	5	5	5	5	5	5	5	5	1	5	5	5	5	5	1	1	1	1
4	4	3	3	4																					3	4	4	4	4	4	4	4	4	4	4	4	4	4	4	4	2	2	2	3
4	3	3	4	3																					1	3	3	3	3	3	3	3	3	3	3	3	3	3	3	3	3	3	3	3
3	4	3	4	3																					2	3	3	3	3	3	3	3	3	3	3	3	3	3	3	3	3	3	3	3
3	4	4	4	4																					1	5	5	4	5	4	5	5	3	4	2	5	5	5	5	5	1	1	1	1
1	5	6	5	4																					3	4	3	3	3	3	4	4	3	4	2	4	4	4	3	4	2	2	2	1
3	4	4	4	4																					1	3	4	3	2	3	3	4	3	3	1	3	3	3	3	3	1	2	3	2
4	5	5	4	5																					2	2	2	2	2	2	2	2	2	2	2	2	2	2	2	2	4	4	3	3
6	6	6	6	6																					1	4	4	4	4	4	4	4	5	4	4	4	4	5	4	4	4	4	5	4
4	4	4	5	5																					1	3	3	3	3	3	3	3	3	3	3	2	3	3	3	3	3	3	3	3
					6	6	5	3	6																1	4	3	2	2	2	5	4	2	3	2	4	4	4	4	3	3	3	3	3
					4	4	5	4	4																1	3	2	2	2	2	4	3	3	3	3	3	3	3	3	3	4	3	3	3
4	5	5	6	3																					3	4	3	3	3	4	4	4	4	5	4	3	3	3	4	4	5	5	5	5
3	4	3	3	4																					1	4	4	3	3	3	3	4	3	3	3	3	3	3	3	3	3	3	3	3
					4	4	3	4	4																1	5	4	3	3	4	4	4	3	3	2	4	4	4	2	3	2	2	2	2
4	4	4	3	3																					1	3	3	3	3	3	3	3	3	3	3	3	3	3	3	3	3	3	3	3
4	4	5	4	4																					1	3	3	3	3	3	3	3	3	3	3	3	3	3	3	3	2	2	3	3
					5	5	2	2	2																3	4	3	3	2	2	2	4	2	3	2	5	4	4	4	4	3	3	4	2
4	3	4	3	3																					1	1	1	1	1	1	1	1	1	1	1	1	1	1	1	1	1	1	1	1
3	3	3	3	3																					1	4	3	4	3	2	3	3	2	3	3	3	3	3	3	3	3	3	3	3
1	6	2	6	2																					3	1	5	5	5	4	4	5	5	4	1	5	5	2	4	4	1	1	1	1
4	4	4	3	3																					1	5	5	5	5	5	5	5	5	5	5	5	5	5	5	5	3	3	3	3
4	5	4	4	3																					1	4	3	3	3	3	3	3	3	3	3	3	4	4	3	4	3	3	3	3
3	4	3	4	4																					1	4	3	3	3	3	4	3	3	3	3	4	3	3	3	3	3	4	4	3
3	3	3	3	3																					1	5	5	5	5	5	5	5	5	5	1	1	1	1	5	1	1	1	1	1
4	4	4	3	4																					1	5	5	5	5	5	5	5	5	5	5	5	5	5	5	5	3	3	3	3
4	4	3	3	4																					2	4	4	4	4	4	4	4	4	4	4	4	4	4	4	4	4	4	4	4
4	4	4	3	3																					2	3	3	3	2	3	3	2	3	3	2	3	3	3	3	3	3	3	3	3
					4	5	5	3	2																3	4	4	3	3	3	5	4	5	4	1	3	2	2	3	3	2	1	1	1
					3	3	4	4	4																3	3	4	3	4	4	4	4	3	3	4	4	4	3	3	3	4	3	3	3
3	5	4	5	4																					1	5	4	4	3	3	4	4	4	3	4	4	4	4	3	3	3	3	3	3
					3	3	3	3	3																1	3	3	3	3	3	3	3	3	3	3	3	3	3	3	3	3	3	3	3
					5	4	4	5	5																1	5	5	4	4	5	4	4	5	4	4	4	4	4	4	5	3	2	2	3
4	3	3	3	4																					2	3	4	3	3	2	3	3	3	3	3	4	4	4	3	4	4	4	4	4
4	6	5	5	4																					1	3	3	3	3	3	2	3	2	3	3	3	3	3	2	3	3	4	3	4
2	6	3	1	6																					2	4	4	2	2	2	4	3	2	4	3	4	4	4	4	4	5	5	5	5
4	3	4	4	3																					1	3	3	3	2	3	3	4	3	3	3	2	3	4	3	3	3	3	3	3
					4	4	4	3	4																1	3	5	5	5	5	5	5	5	5	1	5	5	5	5	3	1	1	1	1
3	4	5	6	5																					3	4	3	3	3	3	3	3	3	3	3	3	3	3	3	3	3	3	3	3
3	4	5	3	4																					2	4	4	4	4	4	4	4	4	4	2	3	3	3	4	3	2	2	1	2
					4	5	4	3	5																1	3	3	3	3	3	4	4	3	3	2	4	4	4	4	4	3	3	3	3
3	4	3	4	4																					1	3	3	3	3	3	3	3	3	3	3	3	3	3	3	3	3	3	3	3
3	4	3	4	4																					1	3	3	3	3	3	3	3	3	3	3	3	3	3	3	3	3	3	3	3
3	5	5	4	5																					3	4	3	3	3	3	4	4	3	4	1	5	5	5	4	5	2	2	2	2
3	4	4	4	4																					1	4	3	2	2	3	3	3	3	3	3	4	4	4	3	3	2	2	2	2
					4	4	3	3	3																3	3	3	3	3	3	3	3	3	3	3	3	3	3	3	3	3	3	3	3
3	4	4	4	4																					1	3	2	4	3	3	3	2	3	3	3	3	3	3	3	3	3	2	3	3
4	3	3	3	4																					2	2	2	2	2	2	1	1	1	1	1	1	1	1	1	1	2	2	2	2
4	1	2	3	2																					3	3	4	4	3	3	3	3	3	3	3	3	3	3	3	3	2	2	2	2
					5	5	2	2	2																1	4	3	3	3	3	3	3	3	3	3	3	3	3	3	4	4	3	3	3
					4	5	6	5	2																2	2	2	2	2	2	2	2	2	2	3	2	2	2	2	2	4	3	4	4
					3	2	2	5	4																1	4	5	4	3	3	4	4	3	4	2	4	4	4	3	3	3	3	3	2
					4	4	4	3	4																3	4	4	4	5	4	4	4	5	4	4	4	4	5	4	4	4	4	3	4
					5	4	5	4	5																1	4	3	2	2	4	4	4	3	4	2	3	4	4	4	4	3	3	3	3
4	4	4	5	3																					1	3	2	2	2	3	4	5	3	5	1	5	2	1	5	1	1	2	1	1
3	4	4	4	4																					1	3	3	3	3	3	4	3	3	3	3	4	3	3	3	3	3	3	3	3
1	6	1	6	1																					3	5	3	3	3	3	3	5	3	3	3	4	3	5	4	3	4	4	4	3
					4	3	4	3	3																2	3	4	3	3	3	4	3	3	4	3	4	4	3	3	3	4	3	3	3
					6	6	6	1	1																1	5	5	4	4	4	4	4	4	4	3	4	4	4	3	4	3	3	3	3
4	4	4	4	3																					1	4	4	5	5	5	3	5	5	5	1	5	5	5	3	4	1	1	1	1
5	1	4	6	1																					2	4	3	3	3	3	4	3	3	4	2	4	5	5	4	4	2	2	4	1
										6	4	5	4	3											2	4	3	5	3	4	2	3	3	4	2	4	3	5	3	4	3	5	4	4
										3	4	3	4	3											3	4	3	3	3	3	3	3	3	3	3	3	3	3	3	3	3	3	3	3
					5	4	4	4	5																1	3	3	2	3	2	2	2	2	2	3	2	2	2	2	2	4	4	4	4
					3	3	4	4	4																3	2	2	2	2	2	2	2	2	2	2	4	4	4	3	3	3	3	3	3
3	4	4	3	4																					1	4	4	3	3	3	5	5	4	4	3	4	5	5	3	2	2	2	3	1
					5	5	3	5	5																2	4	3	4	4	3	3	4	4	5	4	3	3	2	3	4	2	3	4	3
5	4	2	5	5																					1	5	4	4	4	3	2	5	5	4	2	3	5	5	5	5	3	3	3	3
										4	3	3	4	3											1	3	3	3	3	3	3	3	3	3	3	3	3	3	3	3	3	3	3	3
																				5	5	4	2	3	2	4	3	3	2	3	2	4	3	3	3	4	4	3	4	3	4	3	4	2
4	2	1	2	3																					1	5	5	5	5	5	5	5	5	5	5	5	5	5	5	5	2	2	2	3
										3	4	3	4	3											2	3	4	3	3	3	4	4	3	3	3	4	4	4	3	4	1	1	1	1
					4	4	4	4	4																2	3	3	3	3	3	3	3	3	3	3	3	3	3	3	3	3	3	3	3
3	4	4	4	3																					3	4	4	4	3	3	3	3	3	3	3	3	3	3	3	3	3	3	3	3
					5	5	5	5	2																1	4	4	4	4	4	4	4	4	4	4	5	4	4	5	3	2	2	2	2
					4	4	4	4	4																1	5	3	4	3	3	4	4	4	4	1	4	3	3	4	3	1	1	1	1
1	6	6	6	6																					2	4	5	3	2	1	3	3	2	2	1	3	4	4	3	4	3	2	2	2
										3	3	1	4	2											3	2	1	2	1	3	3	2	2	4	3	3	2	2	2	2	5	5	5	5
2	2	2	2	3																					1	4	4	4	4	4	4	4	4	4	4	4	4	4	3	4	3	3	3	3
					6	1	1	6	4																1	5	5	5	5	5	3	5	5	5	3	4	3	5	5	5	1	1	1	1
2	4	3	3	4																					2	5	5	4	4	4	3	4	4	4	2	3	3	3	1	1	2	2	2	2
					4	4	4	4	4																1	2	3	2	2	3	3	3	3	3	2	3	3	2	3	3	3	2	3	3
3	3	3	3	3																					2	5	5	5	5	5	5	5	5	5	1	1	1	1	1	1	1	1	1	1
															3	3	3	3	4						3	5	4	5	4	3	4	3	4	2	3	4	3	4	5	3	5	4	5	5
3	4	5	4	4																					1	3	4	3	3	3	4	3	4	4	3	3	4	4	3	3	3	3	4	3
										5	5	5	5	5											3	4	4	4	3	4	4	4	4	4	4	4	4	4	3	4	2	4	4	4
										4	4	3	4	4											1	4	4	4	4	4	4	4	4	4	4	4	4	4	4	4	4	3	4	2
										3	4	4	4	3											1	3	3	3	3	4	4	4	3	3	3	3	4	4	3	3	3	3	3	3
										1	4	1	3	3											3	2	2	2	2	2	2	2	2	2	2	2	2	2	2	2	1	1	1	1
					4	5	5	5	5																2	3	3	3	3	3	3	3	3	3	3	3	3	3	3	3	3	3	3	3
					4	4	4	3	4																1	3	3	3	3	3	3	3	3	3	3	3	3	3	3	3	3	3	3	3
3	4	4	3	3																					2	4	5	4	4	4	3	3	3	3	3	3	3	3	3	3	4	4	3	3
4	6	4	4	4																					1	1	1	1	1	1	1	1	1	1	1	1	1	1	1	1	1	1	1	1
										4	5	3	5	4											2	4	4	4	3	3	5	5	4	5	4	3	3	3	4	4	4	4	5	5
										4	4	4	6	4											1	5	5	5	5	5	1	5	5	5	1	3	5	5	5	5	1	1	1	1
															4	3	4	3	3						1	4	4	4	3	3	4	5	4	4	4	3	3	3	3	4	1	1	1	1
										3	3	5	3	5											2	3	3	3	3	3	3	3	3	3	3	3	3	3	3	3	3	3	3	3
4	4	4	4	4																					2	4	4	3	4	4	4	4	3	4	4	4	3	4	4	4	4	4	3	4
					3	5	5	4	3																1	4	4	3	3	3	4	5	3	4	2	3	3	4	3	4	2	2	3	2
					2	5	2	2	2																2	4	4	3	3	3	3	3	3	3	3	3	3	3	3	3	3	3	3	3
															3	3	4	3	3						1	5	4	4	4	4	4	4	4	3	3	3	3	4	1	2	1	1	1	1
4	4	3	4	4																					1	3	3	3	3	3	3	3	3	3	3	3	3	3	3	3	3	3	3	3
										4	4	3	3	2											3	3	3	3	3	2	3	4	3	3	2	4	3	3	3	4	4	3	3	2
					5	4	2	4	2																3	3	4	4	4	4	3	4	4	3	4	3	3	3	3	3	1	1	1	1
																				3	3	3	3	3	2	5	5	5	5	5	5	5	5	5	1	4	4	4	5	5	1	1	1	1
										3	3	4	3	3											1	3	3	3	3	3	4	3	4	5	3	3	3	3	5	3	3	4	3	3
3	4	3	3	4																					2	3	3	3	3	3	3	3	3	3	3	3	3	3	3	3	3	3	3	3
5	5	3	2	3																					2	4	2	3	4	2	2	4	5	2	2	3	5	2	3	4	3	4	2	1
															1	6	6	1	1						1	5	5	5	5	5	5	5	5	5	1	1	5	5	5	5	1	1	1	1
					4	3	3	4	3																1	3	3	3	3	3	2	3	3	3	3	3	3	3	3	3	3	3	3	3
					6	1	1	6	6																2	4	3	3	3	3	3	3	3	3	3	3	3	3	2	3	3	3	2	2
					5	2	2	4	3																2	4	4	4	4	5	5	4	5	4	4	4	5	4	3	4	3	3	3	3
															4	4	3	4	3						1	1	1	1	1	1	1	1	1	1	1	1	1	1	1	1	1	1	1	1
1	4	5	4	3																					1	5	5	5	5	5	4	5	4	4	1	4	5	5	5	5	1	3	2	1
					5	6	2	6	2																2	4	4	3	3	3	3	3	2	4	2	4	4	4	3	3	2	2	2	3
															4	6	6	1	1						1	3	3	3	3	3	3	3	3	3	3	3	3	3	3	3	3	3	3	3
										3	4	4	3	4											1	3	3	3	3	3	3	3	3	3	3	3	3	3	3	3	3	3	3	3
										1	6	6	6	6											1	2	1	2	2	2	3	3	3	3	3	3	3	3	3	3	3	3	3	3
1	4	4	4	3																					1	5	5	5	5	5	1	5	5	5	1	1	1	1	5	1	1	1	1	1
2	3	5	4	3																					1	3	3	3	3	3	3	3	3	3	3	3	3	3	3	3	3	3	3	3
																				4	3	3	4	4	1	3	3	3	2	4	3	3	3	3	3	3	3	3	3	3	3	3	3	3
																				4	4	4	4	4	2	3	3	3	3	3	3	3	3	3	3	3	3	3	3	3	3	3	3	3
3	3	3	3	3																					1	3	3	3	3	3	3	2	3	3	3	3	3	3	3	3	3	3	3	3
					2	4	3	3	3																2	5	5	5	5	5	3	5	5	5	1	5	5	5	5	5	1	1	1	1
										3	4	4	4	3											2	3	3	3	3	3	3	3	3	2	3	4	4	3	4	3	3	3	3	3
										3	3	3	3	3											1	4	3	3	3	3	3	3	3	3	3	3	3	3	3	3	4	4	4	4
															6	5	6	5	2						1	5	5	4	5	5	4	5	5	5	2	2	4	5	4	2	2	2	2	1
										4	4	4	3	3											3	3	3	3	3	3	3	3	3	3	3	3	3	3	3	3	5	5	4	3
					5	5	2	5	2																1	4	3	2	2	2	3	3	3	2	3	4	3	3	3	3	2	2	3	1
										5	5	2	3	5											1	3	4	3	3	4	2	3	3	3	3	3	3	4	3	3	2	3	2	3
															4	3	4	3	2						2	5	5	5	5	5	5	5	5	5	5	1	3	4	4	4	3	3	3	3
					4	4	5	4	5																1	5	4	4	4	4	4	4	4	4	4	4	4	4	4	4	3	4	4	4
										4	4	4	4	4											1	4	5	5	5	5	5	5	4	5	5	2	3	3	3	3	3	3	3	3
															4	3	4	4	3						1	4	4	4	4	4	3	4	4	4	4	4	4	4	4	4	1	1	1	1
										4	4	4	4	4											1	4	4	4	4	4	4	4	4	4	4	4	4	4	3	4	3	4	4	4
										2	5	5	5	2											1	5	5	4	3	3	4	5	3	5	1	4	5	5	1	5	1	1	1	1
																				3	4	4	4	4	1	4	4	4	4	4	4	4	4	4	4	4	4	4	4	4	4	4	4	4
										6	6	1	1	6											3	1	1	1	1	1	1	1	1	1	5	5	1	1	1	1	2	2	1	1
										3	3	5	4	3											1	4	3	2	2	3	2	3	3	3	3	3	3	3	3	3	3	3	3	3
3	3	3	3	3																					1	3	3	3	3	3	3	3	3	3	3	3	3	3	3	3	3	3	3	3
					4	1	1	3	6																2	4	4	4	4	4	4	4	4	4	4	4	4	4	4	4	3	3	3	3
					5	5	5	4	5																4	3	2	2	2	2	2	2	2	2	2	2	2	2	2	2	2	4	4	4
																				3	3	3	3	3	1	3	3	3	3	3	3	3	3	3	3	3	3	3	3	3	3	3	3	3
															5	6	5	1	6						2	4	4	3	3	3	4	4	2	4	3	4	4	4	3	2	3	3	2	2
					4	5	4	3	4																3	3	3	3	2	2	4	3	3	3	3	3	2	4	3	5	2	3	2	1
					6	5	1	1	6																3	2	1	1	1	1	2	2	1	3	5	5	1	1	2	1	5	5	5	5
										4	4	4	4	4											2	5	5	5	5	5	5	5	5	5	5	5	5	5	5	5	1	1	1	1
															2	2	5	5	5						1	4	4	5	5	3	3	4	4	3	4	4	4	5	4	4	2	2	2	2
					1	1	1	1	1																3	5	5	5	5	5	5	5	5	5	5	5	5	5	5	5	5	5	5	5
4	4	4	4	3																					3	4	4	3	3	3	3	3	4	3	3	2	3	3	3	3	4	4	4	4
										3	5	3	5	3											2	4	4	3	3	3	3	4	3	4	2	4	4	4	4	4	2	2	3	2
					3	5	5	3	2																1	3	2	2	2	2	3	2	2	2	4	4	4	4	2	3	4	4	4	4
3	4	5	5	3																					2	4	3	3	3	3	4	3	3	3	3	5	3	4	3	3	4	3	4	3
															4	4	4	4	4						1	3	3	3	3	3	3	3	3	3	3	3	3	3	3	3	2	2	2	2
3	3	3	4	3																					1	3	3	4	3	3	3	3	3	3	3	3	3	3	3	3	3	3	3	3
										4	4	4	4	4											1	3	3	3	3	3	3	3	3	3	3	3	3	3	3	3	3	3	3	3
					6	1	6	1	5																1	5	5	5	5	5	5	5	5	5	5	3	2	1	2	3	2	2	2	2
					4	4	4	5	4																1	4	3	3	3	3	3	4	3	3	4	4	2	3	3	3	3	3	2	3
					1	1	1	1	1																1	1	1	1	1	1	1	1	1	1	1	1	1	1	1	2	1	1	1	1
										5	5	4	4	4											1	4	4	4	4	4	4	4	4	4	3	4	4	4	4	4	2	2	2	2
					3	4	4	3	4																1	3	3	3	3	3	3	3	3	3	3	3	3	3	3	3	3	3	3	3
					5	4	4	5	5																1	5	3	1	1	1	3	4	1	1	5	3	2	3	3	3	4	4	3	3
					4	5	4	4	4																1	4	4	4	4	4	3	4	4	4	2	3	4	4	3	3	3	3	3	3
															3	4	4	2	2						3	4	4	4	3	4	4	4	3	4	2	4	4	4	3	4	2	2	2	2
																				4	4	4	4	4	4	3	3	3	3	3	3	3	3	3	3	3	3	3	3	3	3	3	3	3
																				3	3	3	3	3	1	3	3	3	3	3	2	3	4	3	3	3	4	3	3	3	4	3	3	4
										2	3	2	4	2											2	4	4	4	4	4	4	4	4	4	4	4	4	4	4	4	2	2	2	2
															5	5	5	4	4						2	5	5	4	4	4	3	4	4	4	4	4	3	3	4	4	2	3	2	3
																				1	1	2	1	2	4	4	4	5	5	4	5	5	4	4	5	5	4	4	5	4	4	5	4	5
					5	4	4	3	5																1	1	2	2	3	2	3	4	3	3	3	2	3	3	3	2	2	2	3	2
					3	5	3	4	4																2	3	2	3	4	3	2	1	2	3	4	5	4	3	2	1	2	3	4	3
					4	3	3	4	3																1	5	4	4	4	4	3	4	3	3	1	3	4	4	3	3	2	2	2	2
															3	3	4	6	5						3	5	5	5	5	5	5	5	5	5	5	5	5	5	5	5	1	1	1	1
										2	6	2	3	4											1	5	5	5	5	5	5	5	5	4	5	5	5	5	5	5	4	4	3	4
					4	2	2	5	4																1	5	3	3	3	3	3	5	3	3	1	3	4	5	5	5	1	2	1	1
																				3	5	4	5	2	1	4	3	4	4	4	3	3	4	3	4	4	4	3	3	4	2	3	2	2
															6	6	2	6	3						1	4	4	3	3	3	4	4	3	3	2	4	4	4	4	4	2	2	2	2
										3	5	4	3	4											3	5	5	4	4	4	4	5	5	5	1	5	5	5	5	5	2	2	2	2
										4	4	3	3	4											2	4	4	2	2	1	3	3	2	2	1	3	4	5	4	3	3	2	2	1
										5	4	2	2	5											1	4	4	3	4	3	3	3	4	3	3	4	4	4	3	3	3	2	2	3
					4	4	4	4	4																2	5	5	5	5	5	5	5	5	5	5	5	5	5	5	5	1	1	1	1
										3	3	3	3	4											1	5	5	4	3	3	4	4	3	4	2	3	3	5	3	3	3	3	2	3
2	5	4	5	5																					2	5	5	5	5	5	4	5	5	5	3	3	4	4	5	4	3	3	3	3
					4	4	4	6	3																1	5	5	5	5	5	5	5	5	5	1	5	5	5	5	5	1	1	1	1
3	4	4	4	3																					2	4	4	3	3	3	4	4	3	3	4	4	3	4	4	4	3	3	4	3
										2	5	4	5	2											1	5	5	5	4	4	3	4	4	4	2	4	4	4	4	4	1	1	1	1
4	4	3	3	4																					2	3	3	3	3	3	3	3	3	3	3	4	4	4	3	3	3	3	3	3
					4	4	4	5	4																1	4	3	3	4	3	4	5	4	4	3	4	3	4	2	2	2	3	3	2
					3	4	4	4	3																3	4	4	4	3	3	3	3	3	3	3	4	4	3	3	3	4	5	4	4
															4	4	4	4	3						2	5	4	4	4	3	4	4	3	4	2	4	4	4	4	4	1	1	1	2
															5	4	5	5	4						1	4	4	3	3	3	3	5	4	4	4	3	4	4	4	4	1	1	1	1
																				3	3	4	3	4	1	5	5	5	5	5	5	5	5	5	5	3	3	3	3	3	1	1	1	1
																				4	4	4	4	4	2	3	3	3	3	3	3	3	3	3	3	3	3	3	3	3	3	3	3	3
6	1	6	6	1																					4	1	1	1	1	1	1	1	1	1	1	5	1	1	5	1	5	5	5	5
															3	5	6	3	1						1	5	5	4	4	4	5	5	3	4	2	3	3	5	5	3	1	1	1	1
					5	2	2	6	2																1	4	4	3	3	4	3	4	3	2	4	4	4	4	4	4	2	3	2	2
										4	3	3	4	4											1	2	2	2	2	2	3	3	3	3	3	2	2	2	2	2	2	3	4	3
					4	4	3	3	4																1	4	3	3	3	3	4	3	3	3	3	3	3	3	3	3	3	3	3	3
										2	4	2	2	4											1	4	3	3	3	3	3	3	3	3	3	3	3	3	3	3	3	3	3	3
										2	4	2	2	4											2	4	3	2	3	3	4	3	3	3	2	5	4	4	4	4	3	3	3	2
															3	5	5	2	2						1	5	5	5	4	4	4	4	4	4	4	4	4	4	4	4	2	2	2	2
3	4	4	3	3																					2	4	3	3	3	3	3	3	3	4	3	3	3	3	4	3	4	3	3	3
4	4	3	4	3																					1	3	3	3	3	3	3	3	3	3	3	3	3	3	3	3	3	3	3	3
															6	4	4	6	2						2	2	4	3	3	3	4	5	3	4	1	3	2	2	2	4	1	2	2	1
2	5	4	5	4																					2	4	4	3	3	3	4	4	3	4	2	4	5	5	3	4	3	4	4	4
															3	3	3	3	3						1	3	3	3	3	3	3	3	3	3	3	3	3	3	3	3	3	3	3	3
					5	5	5	3	5																1	4	4	4	4	4	3	3	4	3	3	2	3	3	3	3	3	3	3	3
																				5	1	1	1	2	1	5	5	5	5	5	3	5	5	5	5	3	3	3	3	3	3	3	3	3
										3	4	4	3	4											1	4	3	3	3	3	3	4	3	3	3	4	4	4	3	3	2	2	2	2
																				4	4	5	4	4	1	3	3	3	3	3	2	3	3	3	3	2	3	3	2	3	3	3	3	3
																				3	3	4	4	4	2	2	2	2	2	3	3	3	2	3	3	3	2	3	3	2	4	3	3	3
																				5	4	3	4	4	2	3	3	3	3	3	3	3	3	3	3	3	3	3	3	3	3	3	3	3
															3	3	3	3	4						1	3	3	3	3	3	3	3	3	3	3	3	3	3	3	3	3	3	3	3
																				3	3	3	3	3	1	3	3	3	3	3	3	3	3	3	3	3	3	3	3	3	3	3	3	3
															6	3	3	6	4						1	5	5	3	3	3	3	3	3	3	3	3	3	3	3	3	3	3	1	2
															5	3	5	3	5						1	5	5	5	5	5	5	5	5	4	1	2	3	3	3	3	3	3	3	4
										4	4	4	4	3											1	3	3	3	3	3	3	3	3	3	3	3	3	3	3	3	3	3	3	3
3	4	4	4	3																					1	5	4	4	4	4	4	4	4	4	4	4	4	4	4	4	2	2	2	2
															4	4	4	4	4						1	3	3	3	3	3	3	4	3	3	4	3	4	3	3	3	4	3	3	4
															3	3	3	3	3						2	5	5	5	5	5	3	5	5	5	3	3	3	5	5	4	3	3	3	3
										5	5	5	5	5											2	2	2	2	2	2	2	2	2	2	2	2	2	2	2	2	2	2	2	2
5	4	5	5	5																					2	5	5	4	4	4	4	5	3	4	2	4	4	4	4	4	3	3	3	3
					4	5	4	3	3																1	3	3	3	3	3	4	3	3	3	3	3	3	3	3	3	3	3	3	3
															5	5	6	2	1						1	2	3	2	2	2	4	3	2	3	3	4	4	4	4	2	4	4	3	3
															5	6	6	3	6						3	3	3	3	3	3	3	3	3	3	2	3	4	4	4	4	3	3	3	2
										4	4	3	3	4											1	5	4	4	4	3	4	4	3	4	3	3	4	4	4	4	1	1	1	1
					5	5	4	3	2																2	5	5	5	5	5	4	5	5	5	5	4	4	4	4	4	1	1	1	1
																				3	3	3	3	3	1	3	3	3	3	3	3	3	3	3	3	3	3	3	3	3	3	3	3	3
										2	1	1	1	2											1	5	5	5	5	5	5	5	5	5	5	5	5	5	5	5	3	3	3	3
										5	3	5	4	4											1	5	5	5	5	5	3	5	5	5	2	2	3	4	2	3	2	2	2	1
6	5	6	6	6																					3	4	3	3	2	3	4	3	3	3	2	4	3	3	3	3	3	3	3	3
3	4	4	4	4																					1	4	4	3	3	3	4	4	3	3	2	4	4	4	3	4	3	3	3	3
															4	3	4	3	3						2	3	3	3	3	3	3	3	3	3	3	3	3	3	3	4	4	4	4	4
					4	4	5	5	5																2	4	4	3	2	3	4	4	3	3	2	4	4	5	3	4	3	3	2	2
2	4	5	4	3																					2	4	4	4	4	4	3	3	3	4	4	3	3	3	3	3	1	1	1	1
															4	4	4	4	4						2	3	3	3	3	3	3	4	3	3	3	3	3	3	3	3	3	3	3	3
															3	2	3	2	4						1	3	3	3	3	3	3	3	3	3	3	3	3	3	3	3	4	3	3	3
																				3	4	4	4	3	2	3	4	2	3	4	3	3	2	4	3	3	3	3	4	2	4	4	3	3
															4	4	3	2	5						1	3	3	3	3	3	3	3	3	3	3	3	3	3	3	4	2	2	2	2
										4	4	4	4	4											2	5	5	5	5	5	3	5	5	5	3	5	5	5	3	3	1	1	1	1
															3	4	4	4	4						1	3	3	3	3	3	3	3	3	3	3	3	3	3	3	3	3	3	3	3
																				4	4	4	4	4	3	4	4	4	4	4	4	4	4	4	4	4	4	4	4	4	4	3	4	4
6	6	4	6	5																					1	4	4	3	3	3	4	4	3	3	2	3	4	5	3	3	2	3	3	2
										2	3	3	3	3											1	2	2	2	2	2	2	2	2	2	2	2	2	2	2	2	4	4	4	4
															4	5	2	3	4						1	4	4	3	4	3	4	4	4	3	3	3	5	5	4	4	4	4	4	4
																				4	4	4	4	4	2	5	5	4	4	4	3	4	4	5	3	2	2	2	2	2	4	4	4	4
															2	2	3	3	5						3	5	5	5	4	5	4	4	5	5	5	5	5	5	5	5	5	5	5	5
																				6	3	4	3	3	2	5	5	5	5	5	5	5	5	5	1	3	5	5	3	5	1	1	1	1
																				3	3	4	4	4	3	3	3	3	3	3	3	3	3	3	3	3	3	2	3	3	4	3	3	2
																				3	4	4	4	4	2	4	4	4	4	4	4	4	4	4	2	4	4	4	2	4	2	1	1	1
																				3	3	4	4	4	1	3	3	3	3	3	3	3	3	3	3	3	3	3	3	2	3	3	4	3
										5	4	4	5	5											3	3	3	3	3	3	4	4	4	4	3	4	4	3	3	4	3	4	4	5
4	4	4	4	4																					1	3	3	3	3	3	3	3	3	3	3	3	3	3	3	3	3	3	3	3
4	3	4	5	3																					1	3	4	4	4	3	4	4	3	4	2	4	4	4	5	3	3	3	3	2
															5	2	4	4	2						2	5	4	4	4	4	5	4	4	4	4	4	4	4	4	4	4	4	3	3
4	3	3	4	4																					1	4	4	4	4	4	3	4	3	3	3	3	3	4	3	3	3	3	3	3
															5	2	3	5	2						3	5	3	3	3	3	4	5	3	1	3	3	4	4	4	4	3	2	2	1
					3	3	3	3	3																4	4	4	4	4	4	4	4	4	4	4	4	4	4	4	4	4	4	4	4
3	4	4	4	3																					1	4	4	4	4	4	3	4	4	4	2	4	4	3	4	3	3	3	3	3
															4	4	3	4	5						1	4	4	4	4	4	4	4	4	4	4	4	4	4	4	4	3	3	3	3
																				5	5	4	3	3	1	4	4	4	4	4	4	4	4	4	4	4	5	5	5	5	3	3	3	2
										3	5	4	3	3											1	4	4	4	4	4	4	4	4	4	4	4	4	4	4	4	4	4	4	4
																				3	3	4	4	3	3	3	3	3	3	3	3	3	3	3	3	3	3	3	3	3	3	3	3	3
					6	1	1	6	1																2	5	5	5	5	5	5	5	5	5	5	5	5	5	5	5	1	1	1	1
																				3	3	4	3	4	1	5	5	5	5	5	3	5	5	5	1	1	1	1	5	5	1	1	1	1
										3	4	4	4	4											1	4	4	4	4	3	4	4	3	4	4	4	4	4	3	4	3	4	4	4
																				5	5	5	5	2	2	4	3	3	3	3	4	5	3	3	2	4	5	5	5	5	3	3	3	2
					4	4	4	4	3																1	5	5	5	5	5	5	5	5	4	2	3	3	3	3	3	3	3	3	3
4	4	4	3	3																					2	3	3	3	3	3	3	3	3	3	3	3	3	3	3	3	3	3	3	3
										4	4	4	4	3											1	3	3	3	3	3	3	3	3	3	3	3	3	3	3	3	3	3	3	3
															4	3	5	5	2						1	4	3	4	4	4	5	4	3	5	1	3	3	3	3	5	1	2	1	1
										4	4	4	4	4											2	4	4	4	5	5	4	4	4	3	3	3	3	3	3	3	4	3	4	4
										4	5	4	1	6											1	5	4	3	4	4	3	5	3	3	2	3	3	3	3	3	3	3	3	1
																				4	3	4	3	3	1	5	5	5	5	5	1	5	5	5	1	3	3	5	5	5	1	1	1	1
					5	5	2	5	2																2	5	4	4	4	4	3	5	4	4	2	4	4	4	4	4	1	1	3	1
															4	5	6	3	2						3	5	4	4	2	2	4	3	2	2	2	4	4	5	3	2	2	2	2	2
															3	3	3	3	3						1	3	3	3	3	3	3	3	3	3	3	3	3	3	3	3	3	3	3	3
																				4	3	4	3	3	3	5	5	5	5	5	5	5	5	5	1	2	5	2	2	2	2	2	2	2
4	5	4	4	4																					1	3	3	3	3	3	3	3	3	3	2	3	3	3	3	3	4	4	4	4
3	4	3	3	3																					3	5	5	5	5	5	1	5	5	5	1	3	3	3	5	4	1	1	1	1
																				4	3	3	4	4	3	1	1	1	1	1	1	2	1	1	1	1	1	1	1	1	1	2	2	2
																				4	4	5	4	4	1	3	3	3	3	3	3	3	3	3	3	3	3	3	3	3	3	3	3	3
															3	3	3	1	4						1	5	4	3	4	4	5	4	3	4	3	4	5	3	3	3	4	3	2	4
6	1	1	6	1																					1	1	1	1	1	1	5	1	1	5	1	5	1	1	1	1	1	1	1	1
					6	5	6	6	5																2	4	4	4	3	3	4	4	5	2	2	3	2	2	2	3	4	3	4	4
																				3	3	3	3	4	1	3	3	3	3	3	3	3	3	3	3	3	3	3	3	3	3	3	3	3
3	4	4	4	4																					1	5	5	4	4	4	5	5	4	5	4	4	4	4	4	5	3	3	2	5
																				3	3	3	3	3	1	5	4	4	4	4	4	4	4	4	4	4	4	4	4	4	3	3	3	3
										4	4	6	2	3											3	4	4	4	4	4	4	5	4	4	2	4	4	4	4	4	1	1	1	1
					2	3	1	1	1																3	1	3	3	2	1	1	1	1	2	1	1	1	1	2	1	3	3	2	4
					4	4	4	4	4																3	3	3	3	3	3	3	3	3	3	3	3	3	3	3	3	3	3	3	3
															3	4	4	3	3						2	5	5	5	5	5	4	5	5	5	1	1	5	5	1	5	3	3	2	1
															1	2	1	5	6						1	3	3	2	3	2	5	4	3	2	5	5	5	5	3	4	3	4	1	1
																				3	4	4	4	4	1	3	3	3	3	3	3	3	3	3	3	3	3	3	3	3	3	3	3	3
					4	4	3	4	4																1	3	3	3	3	3	3	3	3	3	3	3	3	3	3	3	3	3	3	3
															4	4	4	4	4						1	3	3	3	3	3	3	3	3	3	3	3	3	3	3	3	3	3	3	3
3	3	5	5	4																					1	3	3	3	4	4	4	4	4	4	4	4	4	4	4	4	4	4	4	4
										3	3	3	3	3											1	3	3	3	3	3	3	3	3	3	3	3	3	3	3	3	3	3	3	3
															3	5	4	3	3						2	4	3	2	2	3	4	3	2	4	3	4	2	4	3	4	4	3	3	2
										4	4	4	4	4											1	3	3	3	3	3	3	3	3	3	3	3	3	3	3	3	3	3	3	3
																				3	3	3	3	3	2	5	5	5	5	5	5	5	5	5	5	5	5	5	5	5	1	1	1	1
					2	3	2	5	2																3	5	5	5	5	5	2	5	5	5	1	4	3	2	2	2	1	2	3	2
										3	3	3	3	3											1	5	5	5	5	5	4	5	5	5	1	3	3	1	5	1	1	1	1	1
										2	5	2	2	5											1	2	4	4	4	4	4	4	3	3	3	4	4	4	3	4	4	3	4	2
3	5	5	5	4																					3	4	4	3	3	3	4	4	3	5	2	4	4	4	4	5	2	1	2	2
3	4	4	4	4																					1	3	3	3	3	3	3	3	3	3	3	3	3	3	3	3	3	3	3	3
					4	3	3	4	3																2	5	4	4	4	4	3	3	3	3	2	3	4	4	4	4	2	2	2	1
					4	6	4	3	4																1	3	3	3	3	3	3	3	3	3	3	3	3	3	3	3	3	3	3	3
					4	4	4	3	3																1	3	3	3	3	3	3	3	3	3	3	3	3	3	3	3	3	3	3	3
										3	4	2	2	4											1	5	5	5	4	4	5	5	5	5	2	5	5	5	5	5	1	2	1	1
4	5	4	5	4																					2	3	4	4	4	4	4	4	4	4	2	4	3	3	4	4	2	2	2	1
4	3	4	4	2																					3	4	4	3	2	2	4	4	3	4	3	4	4	4	2	3	2	2	2	2
					5	5	5	5	4																2	5	5	5	5	5	5	5	5	5	2	1	5	4	3	3	3	3	3	3
					4	5	3	5	2																2	5	5	5	5	5	5	5	4	5	5	3	3	3	3	3	1	1	1	1
															3	5	4	5	4						2	2	2	2	2	2	4	3	3	2	3	3	3	3	3	4	3	3	3	3
															1	6	6	3	4						2	4	3	2	2	2	4	4	2	2	4	4	4	4	4	4	3	3	3	3
					2	4	3	4	2																1	5	4	4	3	3	4	5	3	4	1	5	5	5	4	5	2	3	3	2
										4	4	4	4	5											1	1	1	1	1	1	1	1	1	1	1	1	1	1	1	1	3	3	3	3
															3	4	4	3	3						1	5	5	5	5	5	3	5	5	5	1	1	1	1	5	2	1	1	1	1
															5	5	3	4	4						2	3	4	3	4	3	3	4	3	3	4	3	3	4	3	3	3	2	4	3
																				4	3	5	4	3	1	3	3	3	3	3	3	3	3	3	3	3	3	3	3	3	3	3	3	3
															5	5	5	2	5						1	2	1	1	1	1	1	2	1	1	4	5	1	1	2	1	5	5	3	4
										3	4	2	3	5											2	4	4	3	3	3	3	4	3	3	3	4	4	4	4	3	2	2	2	2
																				5	5	5	2	5	3	4	3	2	2	2	3	2	2	2	2	4	4	3	3	3	4	4	4	5
																				3	4	4	4	4	3	5	5	5	5	5	5	5	5	5	5	5	5	5	5	5	1	3	3	3
															5	3	4	3	3						1	4	4	4	4	4	4	4	4	4	2	2	2	3	4	2	1	2	2	1
																				5	5	4	4	3	2	1	1	1	1	1	3	1	1	1	1	3	1	3	5	1	4	4	4	4
					4	4	4	4	4																1	3	3	3	3	3	3	3	3	3	3	3	3	3	3	3	3	3	3	3
										4	3	2	3	3											1	3	3	3	3	3	3	3	3	3	3	3	3	3	3	4	2	2	2	2
															4	4	4	4	3						2	4	4	4	4	4	4	4	4	4	2	4	4	4	4	3	4	4	4	4
2	2	2	5	5																					2	3	3	3	3	3	3	3	3	3	4	4	4	4	3	4	3	3	3	3
																				4	4	3	4	3	1	4	3	2	2	2	3	4	4	3	2	4	3	2	2	2	3	4	3	2
															4	4	4	4	4						2	5	5	5	5	5	5	5	5	5	5	2	3	3	3	3	1	3	3	3
					5	4	4	5	5																1	5	4	5	4	5	4	5	4	5	4	5	4	4	4	5	2	1	2	2
										3	4	3	3	4											1	4	3	3	3	4	5	4	4	3	3	2	3	3	3	3	2	3	3	3
																				2	3	3	3	3	2	5	5	5	5	5	4	4	5	5	4	3	4	3	4	4	1	2	1	1
																				2	2	2	2	2	1	3	3	3	3	3	3	3	3	3	3	3	3	3	3	3	4	4	3	4
																				3	3	5	2	5	1	5	5	5	5	5	4	5	5	5	2	5	5	5	5	5	1	1	1	1
																				4	4	4	4	3	1	5	4	4	3	4	4	4	4	3	2	4	3	3	4	3	2	2	2	1
					3	4	3	4	4																1	4	4	4	4	5	4	5	4	4	2	4	4	3	3	4	2	2	2	2
										3	3	5	4	3											1	4	4	3	3	3	4	4	3	3	2	4	4	4	3	3	3	3	3	4
										2	5	2	4	4											3	4	3	3	3	3	4	4	3	3	3	4	3	4	4	4	4	4	3	3
4	2	3	4	3																					1	4	3	4	4	4	4	4	4	4	4	4	4	4	4	4	3	4	4	4
4	4	4	3	4																					1	3	2	3	5	3	4	2	2	3	4	4	3	2	3	5	4	3	2	3
															1	5	1	2	1						3	5	4	5	5	5	5	3	5	5	5	5	4	4	5	5	5	5	5	5
															4	4	5	3	2						2	4	3	3	3	3	3	4	3	3	2	4	4	3	3	4	2	2	2	2
2	3	3	3	3																					3	3	3	3	3	3	3	3	3	3	3	3	3	3	3	3	4	4	4	4
					1	1	1	6	1																3	1	1	1	1	1	1	1	1	1	5	5	5	5	5	5	4	4	1	1
															3	3	4	3	4						1	3	1	3	3	3	3	3	3	3	3	4	3	3	3	3	3	3	3	3
					5	6	6	2	2																1	3	3	3	3	3	4	3	3	3	3	3	3	3	3	3	2	2	2	1
															5	4	5	4	4						1	3	2	3	2	3	2	2	3	3	3	2	2	3	3	3	4	3	4	4
					4	4	4	4	4																4	4	4	4	4	4	4	4	5	4	4	4	4	4	5	4	4	4	4	4
															4	4	4	4	3						1	5	4	4	4	4	3	4	4	4	3	3	3	3	3	3	3	3	3	3
					1	6	1	3	2																1	5	5	5	5	5	1	5	5	5	1	3	5	5	3	4	2	2	3	2
3	5	3	2	4																					3	4	4	2	2	3	4	4	2	4	2	4	4	4	4	2	2	3	3	2
3	5	4	3	5																					3	4	3	3	3	3	3	3	3	3	3	3	3	3	3	3	3	3	3	3
															4	4	4	3	3						2	3	3	3	3	3	3	3	3	3	3	3	3	3	3	3	3	3	3	3
															4	3	3	1	4						1	5	2	2	2	2	2	3	2	2	3	4	2	3	3	3	4	4	4	4
										4	4	5	3	4											2	2	2	2	1	1	4	3	2	2	3	3	2	3	4	2	4	4	4	4
					4	5	2	5	2																1	4	5	4	4	4	4	5	4	4	4	5	5	4	4	5	2	2	2	1
										5	6	1	1	5											1	4	4	2	1	4	4	5	4	4	2	5	4	5	3	4	4	4	4	3
					3	1	1	6	1																2	5	5	5	5	5	5	5	5	5	5	5	5	5	5	5	1	1	1	1
					5	1	2	4	3																1	3	4	3	3	2	4	4	3	3	3	4	4	4	4	3	3	2	2	1
										3	3	3	3	2											1	2	2	2	2	3	2	3	3	2	3	2	3	2	2	3	3	3	2	3
															6	4	4	4	5						1	4	4	4	4	4	4	4	4	4	4	3	3	3	3	3	3	3	3	3
																				6	1	6	1	1	1	5	5	5	5	5	5	5	5	5	1	5	5	5	5	5	1	1	1	1
										6	6	6	5	4											1	3	3	3	3	3	3	3	3	3	3	3	3	3	3	3	3	3	3	3
															5	2	2	2	5						4	5	5	5	5	4	4	3	4	4	5	5	4	3	4	4	5	5	4	4
										3	3	3	3	3											3	5	4	3	2	1	1	2	3	4	5	5	4	3	2	1	5	4	3	2
					4	4	4	4	4																3	1	1	1	1	2	4	5	2	2	1	5	2	2	2	1	3	3	3	3
															4	4	4	4	3						1	4	4	4	3	3	4	3	3	3	3	4	4	4	3	3	3	3	3	3
															4	4	4	4	4						1	5	5	5	5	5	5	5	5	5	5	3	3	4	5	3	3	3	3	3
										4	5	2	3	4											1	5	4	4	4	4	4	4	3	3	3	4	5	5	5	5	3	3	3	3
					5	2	2	5	2																1	5	5	5	5	5	5	5	5	5	5	5	5	5	5	5	3	3	3	3
																				3	3	4	3	4	1	3	3	3	3	3	3	3	3	3	3	3	3	3	3	3	3	3	3	3
2	5	2	5	2																					1	4	4	4	4	4	2	4	4	4	2	2	4	4	4	4	2	2	2	2
																				3	2	5	3	5	1	4	4	4	4	4	4	4	4	4	1	3	3	4	4	4	2	2	2	2
										3	5	3	3	4											1	5	4	4	3	3	4	4	4	4	2	4	4	3	4	2	1	3	3	3
										4	4	4	4	4											1	5	5	5	5	5	5	5	5	5	5	5	5	5	5	5	3	3	3	3
5	4	5	3	4																					4	2	3	2	1	1	4	3	1	1	3	5	4	4	3	5	1	1	1	1
					6	6	6	1	6																2	5	5	5	5	5	4	5	5	5	1	3	5	5	5	5	1	1	1	1
					4	4	4	3	3																1	3	2	3	3	3	3	3	3	2	3	3	3	2	3	3	3	2	3	3
1	6	6	6	6																					1	4	2	2	2	2	1	1	1	2	1	4	4	4	3	4	2	2	2	2
																				4	5	5	5	5	1	4	4	4	4	4	3	4	4	3	1	4	3	3	4	4	2	2	2	2
					5	4	3	3	3																2	4	4	3	3	3	4	4	4	4	2	4	3	4	3	2	1	3	3	2
										4	6	6	2	5											1	3	4	4	3	2	4	2	2	3	4	4	4	4	3	4	4	4	4	3
					4	5	4	5	4																1	3	3	3	3	3	3	3	3	3	3	3	3	3	3	2	3	3	3	3
																				3	3	4	4	3	4	4	3	3	3	3	3	3	3	3	3	3	3	3	3	3	3	3	4	4
																				4	3	2	2	4	3	4	5	4	3	4	4	5	5	4	4	5	5	4	4	4	4	4	5	4
										6	6	6	6	6											3	4	4	4	4	4	4	4	4	4	4	4	4	4	4	4	3	3	3	3
															3	3	3	3	3						2	3	3	3	3	3	3	3	3	3	3	3	3	3	3	3	4	4	4	4
					3	5	5	5	3																2	1	2	3	3	3	1	2	3	3	1	2	3	4	4	4	3	4	4	5
					3	4	4	4	3																3	5	5	4	4	4	4	4	4	5	2	5	5	5	5	5	3	3	3	4
															4	4	5	4	4						3	5	5	5	5	5	4	5	5	5	5	5	5	5	5	5	1	1	1	1
6	4	5	4	5																					2	2	1	2	2	2	2	2	3	3	3	3	3	2	2	3	2	3	2	3
										4	5	4	5	4											2	4	3	3	3	3	3	4	3	3	1	4	4	4	4	4	3	3	2	2
					6	1	1	6	1																1	5	5	5	5	5	5	5	5	5	5	5	5	5	5	5	1	1	1	1
					4	4	4	5	4																1	3	3	3	3	3	3	3	3	3	3	3	3	3	3	3	3	3	3	3
															6	3	4	5	3						1	5	4	3	3	3	3	4	3	3	3	4	5	5	3	4	4	3	4	3
					5	4	4	2	3																1	4	4	3	3	3	4	4	4	4	3	4	3	3	3	4	2	2	3	3
															4	3	4	4	3						2	5	5	5	5	5	5	5	5	5	1	5	5	5	5	5	2	2	2	2
																				4	4	4	4	3	1	4	4	4	4	4	3	3	3	3	3	3	3	3	3	3	3	3	3	3
															2	2	3	5	5						2	3	4	4	5	3	3	4	4	4	4	4	4	5	5	5	4	3	2	2
															4	4	4	5	4						1	4	4	3	3	3	3	3	3	3	3	3	3	3	3	3	3	3	3	3
					4	4	4	4	3																1	3	3	3	3	3	3	3	3	3	3	3	3	3	3	3	3	3	3	3
																				4	4	5	6	4	1	5	4	4	4	4	3	3	3	4	2	3	3	3	3	3	3	3	3	3
										6	6	1	2	6											3	5	5	5	5	5	5	5	5	5	1	4	3	4	2	2	1	1	1	1
					5	5	3	4	2																1	4	4	3	3	3	2	4	2	3	2	4	4	3	4	4	3	3	2	2
										1	4	2	2	5											2	4	4	5	3	4	4	4	4	4	5	4	4	4	4	4	3	4	3	3
										4	3	3	4	4											1	3	3	2	3	4	4	3	2	3	2	2	3	2	2	3	2	3	2	2
										5	5	2	2	2											1	4	5	3	3	3	4	4	3	2	2	3	4	4	4	4	4	2	2	2
6	6	5	5	5																					4	5	5	4	5	4	5	5	4	5	5	5	4	5	4	5	5	5	4	5
																				4	2	2	3	2	3	2	2	2	2	2	2	2	2	2	2	2	2	2	2	2	3	3	3	3
															4	4	4	3	4						1	4	3	2	2	3	3	3	3	3	3	3	3	3	3	3	3	3	4	4
										5	5	5	4	4											2	2	1	1	1	1	3	2	1	2	4	3	4	5	5	3	4	4	4	3
															5	1	4	4	5						2	5	4	4	3	4	4	5	4	4	3	3	5	5	4	4	3	3	3	3
															4	4	3	3	4						1	3	4	3	3	3	3	3	3	3	3	3	3	3	3	3	3	3	3	3
					4	4	4	4	4																3	4	4	4	4	4	4	4	4	4	4	2	2	2	2	2	2	2	2	2
																				4	3	3	5	5	1	5	5	5	5	5	4	5	5	5	1	4	4	2	5	1	1	1	1	1
																				4	4	4	4	4	1	4	4	4	4	4	4	4	4	4	4	4	4	4	4	4	4	4	4	4
																				1	1	1	1	6	1	1	1	1	1	1	5	1	1	1	5	5	1	1	5	1	5	5	5	5
																				4	4	4	4	4	3	1	2	1	1	1	2	1	1	3	4	3	3	3	3	3	4	4	4	4
																				5	5	5	5	2	2	4	4	4	5	4	3	4	4	4	4	4	3	5	2	3	3	3	3	3
															4	5	4	3	4						3	2	3	3	4	2	4	2	3	3	3	3	4	3	2	2	3	3	5	2
																				4	4	3	4	3	3	4	4	4	4	4	4	4	4	4	4	4	4	4	4	4	4	4	4	4
					5	5	5	5	5																1	4	3	3	3	3	3	3	3	4	3	3	3	3	3	3	3	3	3	3
					4	5	5	3	3																1	2	3	3	3	3	2	2	2	2	2	2	2	2	2	2	4	5	5	4
					4	4	5	4	4																1	2	3	3	3	3	2	3	3	3	3	3	3	3	3	3	3	3	3	3
															4	3	3	3	3						1	2	2	2	1	1	3	3	2	2	3	3	4	4	4	2	2	2	1	2
																				5	5	5	5	2	2	5	5	5	5	5	3	5	5	5	1	4	4	5	5	5	2	1	1	1
										4	5	3	5	5											1	3	3	3	3	3	3	3	3	3	3	3	5	5	3	4	2	2	2	2
															4	4	5	4	5						3	3	4	3	3	3	2	3	3	3	3	3	4	3	3	3	4	3	3	3
					5	6	4	3	1																1	4	3	2	2	2	4	2	2	2	4	4	4	3	3	3	3	4	3	2
										3	4	4	3	5											1	3	3	3	3	3	3	3	3	3	3	3	3	3	3	3	3	3	2	2
															4	4	3	4	4						3	4	2	2	4	4	2	4	4	2	2	4	3	3	4	4	3	3	2	3
					2	2	2	2	2																3	2	3	2	2	2	5	3	3	4	4	3	3	3	4	5	4	3	4	2
															4	4	4	4	4						1	4	4	3	3	3	3	4	3	3	3	4	3	4	3	4	3	2	2	1
																				1	1	1	1	1	1	1	1	1	1	1	1	1	1	1	1	1	1	1	1	1	1	1	1	1
																				6	3	5	2	4	3	2	4	2	2	2	1	3	2	3	3	1	4	2	4	5	3	4	5	4
										3	3	3	4	3											2	4	4	4	4	4	4	3	3	3	3	4	4	4	4	4	4	4	3	3
															3	3	3	4	2						1	3	3	4	4	4	3	3	3	3	3	3	3	3	3	3	3	3	4	3
															5	2	2	5	5						3	2	3	2	2	1	4	3	3	2	4	5	5	5	5	5	3	2	2	2
										6	5	3	1	6											3	4	3	1	1	1	1	2	4	2	1	4	4	4	5	2	4	2	2	2
5	3	3	4	4																					1	3	4	3	2	3	3	2	3	4	3	3	4	3	3	3	3	4	3	3
2	5	5	6	5																					1	4	3	3	3	4	3	5	4	4	1	3	5	5	5	5	3	3	2	1
										6	6	6	5	5											1	4	4	3	3	2	3	3	3	3	3	4	4	4	4	4	4	4	4	3
5	2	5	5	2																					1	4	3	4	4	4	4	3	4	3	4	4	4	3	3	4	3	2	3	3
										6	1	1	1	5											1	4	5	4	4	4	4	4	4	4	4	5	5	5	5	5	2	2	2	2
																				4	4	3	3	3	2	3	3	3	3	4	4	4	3	4	2	4	4	4	4	4	2	2	2	2
																				4	3	4	4	4	1	3	3	3	3	3	3	3	3	3	3	3	3	3	3	3	3	3	3	3
										4	4	4	4	4											3	3	3	3	3	3	3	3	3	3	3	3	3	3	3	3	3	3	3	3
																				3	3	3	5	4	2	5	4	3	4	4	5	4	4	3	4	4	3	2	4	2	2	3	3	3
																				5	5	3	3	3	2	5	5	5	4	4	4	4	3	1	2	2	4	4	3	4	3	3	3	3
					3	4	4	3	4																3	3	3	3	3	3	3	3	3	3	3	4	4	4	3	3	3	3	3	3
															3	3	3	3	2						2	3	3	3	3	3	3	3	3	3	3	3	3	3	3	3	3	3	3	3
															6	4	6	4	6						1	4	4	2	2	3	4	4	3	3	2	3	3	4	3	2	3	3	3	3
																				4	5	5	3	3	2	4	4	4	4	4	4	3	4	4	3	4	4	3	4	4	1	1	1	1
															3	3	3	3	3						2	3	3	3	3	3	3	3	3	3	3	3	3	3	3	3	4	4	4	4
										5	4	5	4	4											3	4	3	3	3	4	3	4	3	3	4	3	4	4	3	3	3	3	3	3
3	3	3	3	3																					1	3	3	3	3	3	3	3	3	3	3	3	3	3	3	3	3	3	3	3
																				3	3	5	2	2	3	1	1	2	1	1	4	3	1	1	5	4	4	4	3	4	5	5	3	3
										5	5	5	5	3											1	5	3	3	3	3	4	5	3	4	2	4	4	4	5	4	3	3	2	2
										4	3	4	4	4											1	3	3	3	4	3	4	3	3	3	3	3	3	3	3	3	3	3	3	3
																				4	4	4	4	3	3	2	3	4	4	2	2	3	3	4	4	2	3	3	3	3	1	2	3	4
3	4	4	4	3																					1	5	5	5	5	5	1	5	5	5	1	1	5	1	5	5	1	1	1	1
					4	4	4	3	4																1	5	5	4	4	4	4	4	4	4	4	4	4	4	4	4	4	3	3	3
																				3	3	4	4	4	1	4	4	4	4	4	4	4	4	4	4	4	5	5	4	4	3	3	3	3
3	4	4	3	3																					1	3	3	3	3	3	4	3	3	3	3	4	4	3	3	3	3	3	3	3
										3	3	4	3	3											2	5	5	5	5	5	5	5	5	5	5	5	5	5	5	5	1	1	1	1
															4	4	4	4	4						1	5	5	5	5	5	3	5	5	5	5	1	1	1	1	1	1	1	1	1
					6	6	1	4	1																2	5	5	5	5	5	5	5	5	5	5	5	1	1	1	1	1	2	2	1
6	6	6	6	6																					1	1	1	1	1	1	1	1	1	1	1	1	1	1	1	1	1	1	1	1
																				2	5	6	2	6	1	2	4	3	3	3	3	3	2	3	2	4	3	4	4	3	1	1	1	1
1	6	6	2	1																					3	5	5	4	1	2	5	4	2	4	5	4	5	5	4	2	4	4	2	1
															4	1	5	5	4						1	4	5	5	5	4	4	4	4	4	1	4	4	4	4	4	2	2	2	1
6	6	6	6	6																					1	1	1	1	1	1	1	1	1	1	1	1	1	1	1	1	1	1	1	1
																				5	4	5	4	4	3	4	4	4	3	4	3	4	4	3	4	3	4	4	4	3	4	4	4	4
4	4	4	4	4																					2	4	4	4	3	3	3	3	3	3	3	3	3	3	3	3	4	4	4	4
										3	2	1	2	4											2	5	5	5	5	5	5	5	5	5	5	3	4	2	4	2	2	3	2	3
										3	6	5	6	2											2	4	4	4	3	4	4	5	3	4	3	4	4	3	4	4	4	4	3	4
																				3	4	3	3	4	1	4	4	4	4	4	4	5	4	4	2	2	4	4	3	4	3	3	3	3
										5	5	5	4	5											1	2	3	2	3	2	2	3	2	3	2	3	2	2	3	2	2	3	3	2
															1	6	1	6	6						2	5	1	5	5	5	1	5	5	5	1	1	5	5	5	1	1	1	5	1
										2	3	2	5	2											1	3	3	3	3	3	3	3	4	3	3	3	3	1	3	3	3	3	3	3
					3	2	3	2	1																2	4	4	3	4	3	3	3	3	4	4	4	3	4	3	4	3	4	5	4
					4	4	4	4	4																3	3	3	3	3	3	3	3	3	3	3	3	3	3	3	3	4	4	4	4
															5	2	4	3	4						1	2	4	4	4	4	5	4	4	4	2	5	4	5	5	3	3	3	4	4
															4	4	4	4	4						1	3	3	3	3	3	3	3	3	3	3	3	3	3	3	3	3	3	3	3
																				4	4	4	4	3	2	4	4	3	3	3	3	4	3	3	3	3	3	3	3	3	3	2	3	3
4	4	3	4	3																					3	3	3	3	3	3	3	3	3	3	3	3	3	3	3	3	3	3	3	3
4	4	4	4	4																					1	3	3	3	3	3	3	3	3	3	3	3	3	3	3	3	3	3	3	3
															3	3	3	3	3						1	3	3	3	3	3	3	3	3	3	3	3	3	3	3	3	3	3	3	3
																				4	4	3	4	3	3	1	1	1	1	1	2	2	1	2	2	2	1	1	2	2	2	2	2	2
					3	5	2	5	2																2	4	4	2	3	2	5	5	4	4	2	4	4	5	3	2	3	3	3	3
																				2	4	4	3	5	1	3	3	2	2	3	4	3	4	4	3	4	4	4	4	3	4	4	3	3
3	4	4	6	4																					3	3	3	3	3	3	3	3	3	3	3	3	3	3	3	3	3	3	3	3
4	4	4	4	4																					3	4	4	4	4	4	4	4	4	4	4	4	4	4	4	4	4	4	4	4
4	6	3	5	3																					1	4	4	4	4	4	3	4	4	4	2	3	3	4	4	3	3	3	2	2
4	4	4	4	4																					3	4	3	3	3	3	4	3	3	3	3	3	4	4	4	3	4	4	4	4
															5	3	3	2	4						3	5	5	4	4	4	3	5	4	3	4	2	1	3	1	2	4	4	4	4
										4	5	2	4	3											1	4	4	4	4	4	3	3	4	3	3	3	3	3	3	4	3	3	3	3
					6	6	6	6	6																2	5	4	4	4	3	4	4	4	4	4	4	5	4	4	4	4	3	5	4
					3	4	3	2	3																1	5	5	5	5	5	5	5	5	4	4	4	4	3	4	5	3	3	3	4
																				3	1	6	6	1	3	5	5	5	5	5	5	5	5	1	1	5	5	5	5	5	1	1	1	1
										2	4	2	3	5											2	3	2	2	2	2	3	3	3	3	3	4	3	3	3	3	4	4	4	3
																				4	4	4	4	4	2	4	4	4	4	4	3	3	3	3	4	3	3	3	3	3	3	3	4	3
					4	4	3	4	4																2	5	5	5	5	5	5	5	5	5	3	3	3	3	3	3	3	3	3	2
3	5	6	6	6																					1	4	4	5	4	4	5	5	5	5	1	1	5	4	5	5	1	1	1	1
																				6	6	6	3	3	2	4	3	3	3	3	4	5	3	4	1	2	2	2	4	4	1	1	1	1
4	4	4	4	4																					1	3	3	3	3	3	3	3	3	3	3	3	3	3	3	3	3	3	3	3
4	4	3	3	4																					1	5	4	4	4	4	4	4	4	4	4	4	4	4	4	4	3	3	3	3
																				2	6	5	4	6	3	5	4	3	3	3	3	3	3	4	3	3	3	3	2	3	3	3	3	3
4	4	3	4	3																					2	5	3	3	3	3	4	4	3	4	4	3	4	4	3	3	1	1	1	1
															5	5	5	3	2						3	4	4	4	4	4	5	5	3	3	1	3	3	5	5	5	3	3	3	2
										4	5	3	5	3											2	5	4	4	4	3	4	5	3	2	3	5	4	5	2	2	3	3	4	3
					4	4	4	3	4																2	3	3	3	3	3	3	3	3	3	3	3	3	3	3	3	3	3	3	3
															4	3	4	4	4						2	3	3	3	3	3	3	3	3	3	3	3	3	3	3	3	3	3	3	3
5	2	2	2	5																					3	2	2	2	2	2	3	2	2	3	3	3	3	3	3	2	4	4	4	4
										3	3	3	3	3											1	3	3	3	3	3	3	3	3	3	3	3	3	3	3	3	3	3	3	3
															3	3	4	4	4						1	3	4	4	2	2	3	3	3	3	4	4	3	3	3	3	4	4	3	3
					4	3	4	4	4																1	3	3	3	3	3	3	3	3	3	3	3	3	3	3	3	3	3	3	3
																				4	4	4	4	4	1	1	1	1	1	1	1	1	1	1	1	1	1	1	1	2	1	1	1	1
										3	2	4	3	3											1	5	5	5	5	5	3	5	5	5	3	4	4	4	3	4	3	3	3	3
					5	5	3	5	5																3	5	5	5	5	5	4	5	5	5	1	2	2	5	5	5	1	1	1	1
										3	4	4	4	4											2	4	4	4	4	4	4	4	4	4	3	3	3	3	3	3	2	2	2	2
					3	5	6	5	2																2	4	2	3	2	4	5	4	3	1	2	2	3	3	4	3	2	1	2	3
					4	4	3	4	3																1	5	5	5	5	5	5	5	4	5	1	4	4	4	5	4	2	2	1	1
																				4	4	3	4	4	2	3	4	3	2	3	2	3	3	3	2	3	3	3	3	4	2	3	2	4
																				4	4	4	4	4	1	5	5	5	5	5	1	5	5	5	1	5	5	5	5	5	1	1	1	1
1	6	1	1	6																					1	4	3	3	3	3	1	3	3	3	3	3	3	3	3	3	4	4	4	3
2	5	3	3	3																					3	4	4	4	4	4	4	4	4	4	4	3	3	3	3	3	3	3	3	3
4	4	4	4	4																					1	3	3	3	3	3	3	3	3	3	3	3	3	3	3	3	3	3	3	3
															3	4	3	4	4						1	5	3	3	3	3	4	3	3	3	3	3	3	3	3	4	1	1	1	1
															4	5	4	4	3						1	3	3	3	3	3	3	3	3	3	3	4	3	4	4	3	3	3	3	3
																				3	3	4	4	4	1	5	5	5	5	5	5	5	5	5	5	5	5	5	5	5	1	1	1	1
3	5	2	3	5																					1	4	4	4	4	4	4	4	5	4	4	3	3	3	3	3	4	4	4	4
										3	3	4	3	3											1	3	3	3	3	3	3	3	3	3	3	3	3	3	3	3	3	3	3	3
					5	6	5	5	5																2	3	3	3	3	3	3	3	3	3	3	3	3	3	3	3	3	3	3	3
																				3	3	3	3	3	1	3	4	4	2	2	2	4	2	2	3	4	3	2	2	3	4	3	4	4
										1	5	4	3	3											3	5	5	5	5	5	4	5	5	5	1	3	2	2	5	2	2	2	2	1
					3	4	3	3	3																2	2	3	3	3	3	4	3	3	3	3	4	3	3	3	3	2	3	3	3
					3	2	3	4	3																1	5	5	5	5	5	5	5	5	5	1	3	5	5	5	5	1	1	1	1
															3	3	3	4	4						2	5	4	4	4	4	5	4	4	4	4	5	4	4	4	4	4	3	4	4
1	6	6	5	6																					3	4	4	4	4	4	4	4	4	4	4	3	4	4	4	4	3	3	3	2
					5	2	3	5	3																1	5	3	3	3	3	4	5	3	4	2	4	4	4	4	4	3	3	3	3
															4	4	4	3	3						2	4	4	4	4	4	4	4	4	4	4	3	3	3	3	3	3	3	3	3
										3	3	5	5	2											3	4	2	2	2	2	2	3	2	3	4	4	4	5	3	3	4	4	5	4
										3	4	4	5	2											3	2	2	3	3	2	2	3	2	2	2	4	3	4	2	2	4	4	4	4
										3	3	4	3	4											3	3	3	3	3	3	3	3	3	3	3	3	3	3	3	3	4	4	4	4
4	3	3	3	4																					3	3	3	3	3	3	3	3	3	3	3	3	3	3	3	3	3	3	3	3
										6	6	6	6	6											1	1	1	1	1	1	1	1	1	1	1	1	1	1	1	1	1	1	1	1
																				3	4	3	3	3	2	3	3	3	3	3	3	3	3	3	3	3	3	3	3	3	3	3	3	3
															4	4	4	4	4						1	4	4	4	4	3	5	4	4	4	4	4	4	3	3	3	3	3	3	3
										4	4	3	4	3											3	3	3	3	3	3	3	3	3	3	3	3	3	3	3	3	3	3	3	3
																				3	3	3	3	3	1	4	4	4	3	3	4	4	4	4	3	4	4	4	4	4	3	3	3	3
					6	6	6	6	6																1	2	2	2	2	2	2	2	2	2	2	2	2	2	2	2	2	2	2	2
																				3	3	4	3	4	2	5	5	5	5	5	5	5	5	5	1	1	1	5	5	5	1	1	1	1
					5	3	2	6	1																1	5	3	4	4	4	3	5	3	3	3	3	4	4	3	5	1	1	1	1
																				4	3	3	3	3	1	3	3	3	3	3	3	3	3	3	3	3	3	3	3	3	3	3	3	3
															5	5	5	5	5						3	5	5	5	5	5	5	5	5	5	3	2	2	4	4	5	2	2	3	3
					1	3	3	6	4																2	4	4	4	4	4	4	4	4	4	4	5	5	5	4	4	4	3	4	2
															3	4	4	3	4						1	3	3	3	3	3	3	3	3	3	3	3	3	3	3	3	3	3	3	3
										3	6	3	5	5											1	5	4	4	4	4	3	3	3	3	3	3	3	3	3	3	3	3	3	3
															4	4	4	2	4						1	2	2	2	2	2	2	2	2	2	2	4	4	4	4	4	4	4	4	4
															5	3	4	4	4						1	5	4	4	4	4	4	4	4	4	3	3	4	4	4	3	3	3	2	2
															3	3	3	3	3						3	3	3	3	3	3	3	3	3	3	3	3	3	3	3	3	3	3	3	3
2	4	2	3	4																					1	3	2	2	1	1	4	4	2	1	5	3	2	2	3	2	3	4	3	3
										5	5	5	5	5											1	3	3	3	3	3	3	3	3	3	3	3	3	3	3	3	3	3	3	3
4	4	4	4	3																					1	4	4	4	3	3	3	4	3	3	3	3	3	3	3	3	4	3	3	3
																				1	6	6	6	6	2	3	3	3	3	3	4	4	4	3	3	3	3	3	3	3	2	2	3	3
6	6	6	6	6																					1	5	5	3	5	3	1	5	3	3	1	5	5	5	3	5	1	1	1	1
															3	3	3	5	4						2	3	3	3	3	3	3	3	3	3	3	3	3	3	3	3	3	3	3	3
																				3	3	3	3	4	1	4	4	4	4	3	4	4	3	3	3	4	4	4	4	4	3	3	4	3
4	4	4	4	4																					1	4	4	4	4	4	4	4	4	4	4	4	4	4	4	4	4	4	4	4
					5	5	2	3	5																1	4	4	4	3	4	4	4	4	4	3	3	4	3	3	4	4	4	4	4
																				4	4	4	4	4	1	3	3	3	3	3	3	3	3	3	3	3	3	3	3	3	3	3	3	3
																				4	4	3	4	3	3	5	5	5	5	5	1	5	5	5	1	5	1	1	5	5	1	1	1	1
																				4	4	4	3	4	1	5	5	4	4	4	5	5	4	4	2	3	4	5	2	4	3	3	2	1
					4	4	4	4	4																3	4	4	4	4	4	2	4	4	4	1	2	2	2	2	2	1	1	3	1
															3	4	4	3	4						1	3	4	3	2	3	3	4	3	2	2	3	3	4	3	2	3	3	2	2
										3	4	4	3	4											2	4	3	3	2	2	3	2	3	3	3	3	3	3	3	3	4	3	3	3
															4	4	4	2	4						1	4	3	3	4	4	4	4	3	4	2	3	4	4	4	3	1	1	1	1
																				3	3	4	3	4	2	5	4	4	4	4	2	5	4	3	1	2	4	2	1	1	2	1	1	1
										5	5	5	3	4											1	4	3	3	3	3	3	3	3	3	3	3	3	3	3	3	3	3	3	3
										1	6	1	1	6											1	4	4	4	4	4	4	5	4	4	1	4	4	4	4	4	3	3	3	3
																				3	3	3	3	3	3	3	3	3	3	3	3	3	3	3	3	4	4	3	3	3	3	3	3	3
																				5	3	3	1	2	2	4	4	3	3	3	4	4	2	3	3	4	4	4	4	4	2	3	3	2
2	3	2	4	5																					3	5	5	5	5	5	5	5	5	3	1	5	5	5	3	3	3	3	3	3
										3	3	2	4	3											2	3	3	3	3	3	3	3	3	3	3	3	3	3	3	3	3	3	3	3
					6	6	6	1	1																2	1	3	2	2	3	4	3	3	3	3	3	4	3	3	3	2	3	3	3
					6	6	1	1	1																1	3	3	3	3	3	3	3	3	3	3	3	3	3	3	3	3	3	3	3
										3	4	4	3	4											3	4	4	3	4	4	4	3	4	4	5	3	3	4	3	4	2	3	2	2
															5	3	3	3	2						3	4	3	2	2	2	4	3	2	3	3	4	5	4	4	3	4	4	3	1
															4	4	4	4	4						2	5	5	5	5	5	5	5	5	5	5	5	5	5	5	5	1	1	1	1
															6	6	2	6	1						1	1	1	1	1	1	4	1	1	1	4	5	1	1	5	1	4	4	4	4
										4	3	4	4	3											1	4	4	3	3	4	4	4	4	4	3	3	3	2	4	3	2	3	2	2
															4	4	4	4	4						3	3	3	3	3	3	3	3	3	3	3	3	3	3	3	3	3	3	3	3
															6	6	6	1	1						2	5	5	5	5	5	1	5	5	5	1	1	3	5	5	3	1	1	1	1
															3	3	3	3	3						1	4	4	4	3	3	4	4	3	3	3	4	4	3	3	3	4	3	3	2
					5	5	5	4	4																2	4	5	4	4	4	3	4	3	4	3	3	3	3	3	3	2	2	3	3
					4	5	4	4	4																1	2	3	2	3	1	3	3	2	3	2	4	4	2	3	2	2	4	3	2
															3	3	3	2	3						1	4	4	4	4	4	4	4	4	4	4	4	4	4	4	4	4	4	4	4
4	4	4	4	4																					1	5	5	4	3	3	3	4	3	3	2	4	3	4	4	3	2	3	3	2
															4	5	5	4	4						3	5	4	3	3	3	4	4	3	2	4	4	2	4	4	3	2	2	2	2
															3	3	3	3	3						1	3	3	3	3	3	3	3	3	3	3	3	3	3	3	3	3	3	3	3
																				4	3	3	4	4	2	4	4	4	4	4	4	4	4	4	4	4	4	4	4	4	4	4	4	4
1	6	3	6	6																					1	5	5	5	5	5	4	5	4	3	5	3	5	5	3	3	2	1	3	1
															5	5	5	3	5						1	5	3	4	4	4	4	4	4	4	2	2	4	2	4	2	3	3	5	5
										1	1	6	1	1											2	3	2	2	2	1	4	2	2	1	1	4	3	3	3	1	4	4	3	3
															3	4	4	4	3						3	3	3	3	3	3	3	3	3	4	2	3	3	3	3	2	2	3	3	3
																				3	4	4	3	4	1	3	3	3	3	3	3	3	3	3	3	3	3	3	4	3	3	4	3	3
2	4	3	5	3																					1	2	2	3	2	3	4	4	2	4	2	4	2	2	2	2	4	2	2	1
															5	5	5	5	5						1	3	3	3	3	3	4	3	3	3	3	3	3	4	3	3	3	3	3	3
																				3	3	4	3	3	1	4	4	4	3	3	4	4	4	3	3	2	2	3	3	4	1	1	1	1
																				5	5	5	5	5	1	3	3	3	3	3	3	3	3	3	3	3	3	3	3	3	3	3	3	3
										1	6	6	6	1											2	5	5	5	5	5	3	5	5	5	1	3	3	4	4	5	1	1	1	1
2	6	6	6	3																					2	4	4	3	3	4	3	3	4	3	3	3	4	3	3	3	3	3	3	3
															4	4	4	4	3						1	3	3	3	3	3	3	3	3	3	3	3	3	3	3	3	3	3	3	3
4	4	4	4	4																					2	5	5	5	5	5	5	5	5	5	1	1	1	1	1	1	1	1	1	1
					1	6	6	6	6																3	3	3	3	3	3	3	3	3	3	3	3	3	3	3	3	5	5	5	5
															5	4	4	4	4						2	4	5	5	5	5	4	4	4	4	4	3	3	3	3	3	3	3	3	3
2	3	2	3	2																					4	5	5	5	5	4	5	5	5	4	5	5	4	4	5	5	5	4	5	5
															2	2	2	2	3						1	4	4	4	5	4	4	5	5	4	4	4	4	4	4	4	4	4	4	4
					4	4	4	3	3																3	5	5	5	5	5	5	5	5	5	1	5	4	5	5	5	1	1	1	1
					4	3	3	4	4																1	3	3	3	3	3	3	3	3	3	3	3	3	3	3	3	3	3	3	3
					3	3	4	3	3																1	3	3	3	3	3	3	3	3	3	3	3	3	3	3	3	3	3	3	3
					3	3	3	4	3																3	5	5	5	5	5	3	5	5	5	1	4	4	4	1	3	1	1	1	1
										4	4	4	3	4											1	3	3	3	3	3	3	3	3	3	3	3	3	3	3	3	3	3	3	3
					5	5	2	5	2																2	5	4	3	3	4	3	4	3	3	3	4	4	4	3	3	2	2	2	1
5	5	3	3	3																					1	3	3	3	3	3	3	3	3	3	3	3	3	3	3	3	3	3	3	3
					3	4	4	4	4																1	3	3	3	2	3	3	3	3	3	3	4	3	3	3	3	4	4	3	4
															1	6	6	3	6						1	3	3	2	2	2	3	3	3	2	3	4	5	5	3	3	4	4	4	4
															4	4	4	3	3						1	5	4	4	4	4	4	4	4	5	2	3	4	5	4	4	2	2	1	2
																				3	4	4	3	4	2	4	4	4	4	4	4	4	4	4	4	4	4	4	4	4	4	4	4	4
					1	1	1	1	1																2	5	5	5	5	5	5	5	5	5	5	5	5	5	5	5	5	5	5	5
										4	3	3	3	3											1	5	5	5	5	4	4	4	4	5	5	4	4	5	4	4	1	1	1	1
																				5	5	5	5	5	2	2	2	3	3	3	3	4	3	4	2	4	4	3	2	3	4	4	3	3
					4	4	4	4	4																2	5	5	5	5	5	5	5	5	5	5	5	5	5	5	5	1	1	1	1
					4	1	2	2	1																2	5	4	5	4	4	4	5	5	5	5	1	5	2	2	2	1	1	1	1
																				5	5	5	1	2	1	4	4	4	4	5	4	5	5	4	5	4	5	4	4	4	3	2	2	2
4	4	4	4	4																					3	3	3	3	3	3	3	3	3	3	3	3	3	3	3	3	3	3	3	3
					3	4	4	3	3																2	4	4	4	4	4	4	4	3	4	4	4	3	4	3	4	3	2	3	2
																				4	4	4	3	2	1	4	4	4	4	4	3	3	3	3	3	4	4	4	4	4	2	2	2	2
					3	3	3	3	3																2	3	3	3	3	3	3	2	3	3	3	2	2	3	3	3	1	1	1	1
															4	4	5	2	4						1	4	2	3	2	3	4	5	2	4	1	4	4	4	4	4	3	4	3	2
																				4	3	5	4	3	1	4	4	4	3	3	4	4	4	4	4	2	2	2	2	2	1	1	1	1
					4	5	4	5	2																2	4	4	3	3	3	4	3	3	4	3	4	4	4	2	3	2	3	2	2
1	1	1	1	6																					1	2	1	1	1	1	5	3	2	4	2	4	5	5	1	1	4	4	3	2
															5	4	5	4	2						3	4	4	3	3	3	4	4	3	4	2	4	4	4	5	5	1	2	2	2
3	3	3	3	3																					1	5	5	5	5	5	4	4	4	4	4	3	3	3	3	3	2	2	2	3
					3	6	6	4	6																1	3	3	3	3	3	4	3	3	3	2	3	3	3	3	4	3	3	4	3
										3	4	3	3	4											1	5	5	4	3	3	4	5	4	3	1	4	5	5	4	5	3	2	2	2
										4	5	2	5	5											2	2	2	2	2	3	3	3	3	3	3	2	3	2	2	1	2	2	2	2
										2	5	2	3	4											1	4	4	4	4	4	4	4	4	4	4	3	3	3	3	3	3	3	3	4
3	4	3	4	3																					1	4	4	4	3	3	4	4	4	4	2	2	3	3	4	3	3	3	3	3
										4	4	4	4	3											2	3	3	3	3	3	3	3	3	3	3	3	3	3	3	3	3	3	3	3
																				3	2	4	5	3	3	3	4	3	5	4	3	4	5	4	4	4	5	3	3	3	3	4	4	4
4	5	4	3	5																					2	5	5	5	5	5	4	5	4	4	3	2	4	4	5	4	1	1	1	1
																				2	2	4	2	3	2	5	5	4	4	4	5	5	4	5	4	5	5	5	5	5	1	1	1	1
															3	3	4	3	3						1	3	3	3	3	3	3	3	3	3	3	3	3	3	3	3	3	3	3	3
															4	4	4	4	3						1	5	5	4	4	5	4	4	4	4	4	5	4	4	4	4	3	4	3	3
										2	5	2	2	5											1	5	5	5	5	5	5	5	5	5	1	5	4	4	4	4	4	4	4	4
					5	5	4	5	4																1	3	3	3	3	3	3	3	3	3	3	3	3	3	3	3	3	3	3	3
										6	6	6	6	6											3	4	5	4	3	4	4	4	4	4	4	4	4	4	4	4	1	1	1	1
3	3	3	4	3																					1	5	5	5	5	5	2	5	5	1	1	2	2	2	3	3	3	3	3	3
2	2	5	3	5																					2	5	4	5	5	5	3	4	4	4	2	3	3	3	4	3	2	2	3	3
															4	3	3	3	4						3	3	3	3	3	3	3	3	3	3	3	3	3	3	3	3	3	3	3	3
																				4	4	5	4	4	3	5	4	4	4	4	3	4	4	4	4	4	4	4	4	4	2	3	2	2
																				6	3	6	2	2	3	4	4	3	3	3	3	3	3	4	3	3	3	4	3	4	3	3	3	4
4	4	4	5	5																					2	5	5	5	5	5	4	4	4	4	4	4	4	4	4	4	3	4	4	4
																				1	5	6	6	6	2	5	5	3	4	5	4	5	5	5	1	4	5	5	5	5	1	1	1	1
					4	4	4	3	5																1	3	3	3	3	2	4	3	3	3	4	3	3	3	4	3	4	4	4	5
																				4	5	5	6	4	2	4	3	3	4	4	3	5	2	3	3	4	3	2	5	2	3	4	3	3
					2	5	5	4	2																1	1	1	1	1	1	1	1	1	1	1	1	1	1	1	1	1	1	1	1
																				4	4	4	3	4	1	4	3	3	3	3	4	4	3	3	3	4	3	3	4	4	4	3	4	4
															4	4	4	4	4						4	4	4	4	4	4	4	4	4	4	4	4	4	4	4	4	4	4	4	4
															4	4	4	4	3						1	3	3	3	3	3	3	3	3	3	3	3	3	3	3	3	3	3	3	3
										2	5	2	2	2											1	5	5	4	4	5	4	4	5	4	1	3	4	4	5	5	2	3	2	2
					4	4	4	4	3																2	2	4	3	3	4	4	5	3	4	3	3	4	4	3	4	2	2	2	1
					3	4	3	4	4																1	3	3	2	3	4	4	3	2	3	3	3	3	4	3	3	4	3	2	3
					5	5	5	5	5																2	4	3	3	3	3	4	3	3	3	3	3	3	3	3	3	4	4	4	3
										6	4	3	2	3											2	5	5	5	5	5	5	5	5	5	5	5	5	5	5	5	5	5	5	5
															5	3	2	5	5						4	5	4	5	3	2	1	2	3	3	4	4	3	4	3	4	5	5	5	4
																				4	5	4	4	3	1	2	3	2	1	3	2	2	3	2	3	2	3	2	3	3	2	3	2	2
																				3	4	3	3	3	1	3	3	2	3	3	3	2	3	3	3	3	3	3	3	3	4	4	4	3
										4	4	4	4	4											1	4	4	3	3	3	4	4	3	3	2	4	4	4	3	3	3	3	3	3
															4	3	4	3	4						3	4	4	4	4	4	4	4	4	4	2	3	3	3	3	3	1	1	1	1
					1	1	1	3	4																3	5	5	5	5	5	5	5	5	5	1	5	4	5	5	5	1	1	1	1
3	4	4	5	3																					2	5	4	4	3	3	4	5	3	3	1	5	4	4	5	3	3	2	2	1
4	4	4	4	4																					2	5	4	3	3	3	3	3	3	3	3	3	3	3	3	3	3	3	3	3
																				4	4	4	3	2	1	5	5	4	4	5	3	5	3	3	1	3	5	5	3	2	3	3	3	3
1	6	1	6	6																					2	2	2	2	2	2	4	3	3	3	3	4	4	4	4	4	4	4	4	3
															3	3	3	5	3						3	3	3	3	3	3	3	3	3	3	3	3	3	3	3	3	3	3	3	3
3	3	5	5	4																					1	4	4	3	4	2	4	5	3	3	2	4	5	5	5	5	3	2	3	3
					5	4	2	2	2																1	4	4	4	4	4	3	4	4	4	4	4	4	3	4	4	3	4	4	3
					4	4	4	4	4																1	3	3	3	3	3	3	3	3	3	4	3	3	3	3	3	3	3	3	3
					4	3	4	4	5																1	3	3	3	3	3	3	3	3	3	3	3	3	3	3	3	3	3	3	3
																				3	5	5	5	2	2	5	5	4	4	4	4	4	4	3	1	5	5	5	5	5	2	2	1	1
										3	3	4	3	3											2	5	3	3	3	3	4	4	3	3	3	3	3	3	3	3	1	1	1	1
4	4	4	4	4																					2	3	3	3	3	3	3	3	3	3	3	4	3	3	3	3	3	3	3	3
										5	2	5	3	3											2	4	5	4	2	4	5	5	4	2	2	4	4	5	4	4	2	1	1	1
					3	1	5	1	2																3	4	5	4	4	4	3	5	4	4	5	4	4	5	4	4	4	4	4	4
3	5	2	3	2																					2	5	4	4	3	2	4	5	3	4	1	5	5	5	5	5	2	4	4	5
										5	4	5	5	5											1	2	3	2	2	2	2	3	2	2	2	2	2	3	2	2	2	3	2	2
																				1	1	1	1	1	4	5	5	5	5	5	5	5	5	5	5	5	5	5	5	5	5	5	5	5
															4	4	4	4	3						2	4	3	2	2	3	2	3	2	2	1	4	4	3	3	2	2	2	2	2
										4	4	4	4	4											1	3	3	3	3	3	3	3	3	3	3	3	3	3	3	3	3	3	3	3
					3	3	3	3	3																2	1	1	1	1	1	1	1	1	1	1	1	1	1	1	1	1	1	1	1
															3	4	5	4	3						2	5	5	4	3	3	4	5	4	4	1	2	5	4	5	3	3	3	2	2
															4	4	4	4	4						1	3	3	3	3	3	3	3	3	3	3	3	3	3	3	3	3	3	3	3
4	4	3	3	3																					2	3	3	3	3	3	3	3	3	3	3	3	3	3	3	3	3	3	3	3
																				3	3	4	4	3	3	5	4	3	4	4	3	5	5	4	2	4	4	4	4	5	1	1	1	1
										3	4	3	3	4											1	3	3	3	3	3	3	3	3	3	3	3	3	3	3	3	3	3	3	3
					3	4	4	3	4																3	4	3	2	2	2	4	5	3	4	3	4	2	4	4	2	3	4	4	2
					4	4	3	4	4																2	4	4	3	3	2	3	4	3	4	1	3	4	2	3	3	4	4	4	4
4	4	4	3	4																					1	4	4	4	4	4	4	4	5	4	4	4	4	4	4	4	3	3	3	3
															5	5	5	4	2						2	4	5	5	4	3	4	5	5	4	3	4	5	5	1	5	1	3	1	2
																				4	4	4	4	4	1	3	3	3	3	3	3	3	3	3	3	3	3	3	3	3	3	3	3	3
					4	4	3	4	4																1	3	3	2	3	3	3	4	3	3	3	3	3	3	3	3	4	4	3	3
																				1	6	4	1	4	2	5	5	5	5	5	5	5	5	5	5	5	5	5	5	5	1	1	1	1
					3	4	5	4	5																2	4	4	3	3	3	3	4	4	3	2	4	4	4	4	4	3	3	3	2
2	4	3	3	4																					1	5	4	3	3	3	4	3	3	2	4	3	4	4	5	4	3	3	2	2
										5	5	4	5	5											1	2	2	2	2	1	2	2	2	2	2	2	2	2	2	2	2	2	2	1
										2	2	5	4	6											1	2	4	3	2	2	1	4	2	2	1	2	4	5	3	4	4	2	2	4
															4	4	4	4	4						1	3	3	3	3	3	3	3	3	2	3	2	3	3	2	3	3	3	3	3
										2	5	2	2	4											3	4	4	4	4	4	4	4	4	4	4	4	4	4	4	4	4	4	4	4
										4	4	4	4	4											1	1	1	1	1	1	1	1	1	1	1	1	1	1	1	1	1	1	1	1
										3	3	3	3	3											2	3	3	1	2	2	3	3	3	3	3	3	3	3	3	3	4	4	4	4
										5	5	5	2	5											1	4	4	3	4	4	3	3	4	4	3	3	3	3	3	3	3	4	3	4
										4	4	4	4	4											1	3	3	3	3	3	3	3	3	3	3	3	3	3	3	3	3	3	3	3
																				3	2	6	1	1	1	5	5	5	5	5	5	5	5	5	5	3	2	3	4	3	1	1	1	1
										2	1	1	2	2											1	5	4	5	4	5	5	5	5	5	5	5	5	5	5	5	1	1	1	1
										5	6	5	4	5											2	5	4	2	3	4	5	2	2	2	4	4	4	2	4	3	4	3	5	2
																				3	5	5	2	4	2	5	5	5	5	5	3	5	4	5	2	3	5	4	5	2	3	2	2	2
					5	3	3	5	2																2	5	5	4	4	4	4	4	4	3	1	4	4	4	1	5	2	2	2	2
1	2	5	5	2																					3	4	3	2	2	2	4	2	2	2	3	4	4	4	4	4	3	3	3	3
															5	5	5	2	2						2	4	4	3	3	3	4	4	3	4	2	4	4	4	3	4	1	1	1	1
															4	5	4	4	4						2	4	4	4	4	3	4	5	4	4	4	5	4	3	4	4	4	4	5	3
																				2	2	5	5	2	2	4	3	2	2	1	3	4	2	4	1	5	4	5	4	2	2	2	1	1
																				3	3	3	3	3	1	3	3	3	3	3	3	3	3	3	3	3	3	3	3	3	3	3	3	3
5	5	2	5	2																					1	4	4	3	3	3	3	3	3	3	3	3	4	4	3	3	4	4	4	2
															5	5	5	5	3						2	4	4	4	4	4	4	4	4	4	4	4	4	4	4	4	3	3	3	3
																				3	3	4	3	3	2	5	5	5	5	5	5	5	5	5	2	5	5	5	5	5	3	3	3	3
4	6	5	5	3																					1	4	4	4	4	5	5	3	4	4	3	5	5	4	4	5	3	3	3	3
					6	6	6	1	5																2	2	3	3	4	4	2	4	3	4	4	5	2	2	2	2	3	2	3	2
4	4	3	3	4																					1	3	3	3	3	1	1	1	1	4	2	4	4	3	3	3	4	4	3	3
2	5	2	2	5																					3	4	4	4	4	4	4	4	4	5	4	4	5	5	4	4	5	5	5	5
																				3	5	5	3	3	1	5	3	3	3	4	5	5	4	4	2	5	4	3	5	5	2	2	2	2
										1	4	1	3	4											1	5	5	5	5	5	5	5	5	5	5	5	5	5	5	5	3	3	3	3
															4	4	4	4	3						2	3	2	2	2	2	3	3	2	2	3	3	3	3	3	2	4	4	4	4
					4	3	3	4	4																1	5	5	5	5	5	5	5	5	5	5	5	5	5	5	5	1	1	1	1
										4	3	4	4	4											2	3	2	2	2	2	3	2	2	2	3	3	2	3	3	3	3	2	3	3
										4	4	3	3	4											2	4	4	4	4	3	4	3	4	3	4	3	3	3	3	3	2	3	3	3
										4	4	4	3	3											2	5	5	5	4	4	1	5	4	5	1	2	3	2	1	4	1	1	1	1
															4	3	4	4	4						3	5	4	3	3	4	3	3	3	3	3	3	3	3	4	4	4	4	4	4
															3	5	5	2	2						1	5	4	3	3	3	4	4	3	5	2	3	3	3	3	3	3	3	3	2
										3	4	3	4	4											2	4	4	4	4	4	4	5	4	5	3	3	4	3	1	4	3	3	2	1
										3	6	3	6	4											2	3	3	3	3	3	3	3	3	3	3	3	3	3	3	3	3	3	3	3
4	3	4	3	4																					1	3	3	3	3	3	3	3	3	3	3	3	3	3	3	3	3	3	3	3
										4	4	4	4	4											1	3	3	3	3	3	3	3	3	3	3	3	3	3	3	3	3	3	3	3
															3	3	4	3	4						1	3	3	3	3	3	3	3	3	3	3	3	3	3	3	3	3	3	3	3
5	5	5	5	5																					3	3	3	4	3	4	3	4	3	2	3	3	4	2	2	3	3	4	3	3
					4	3	4	4	3																1	4	4	3	3	3	4	4	3	3	3	3	3	4	3	3	4	4	4	4
																				3	3	4	3	4	1	5	4	4	4	4	5	4	4	4	2	3	2	3	3	4	2	2	2	3
5	1	1	1	3																					3	5	4	5	4	4	2	5	4	5	1	4	5	5	3	5	2	2	2	2
																				5	4	4	5	4	1	5	4	4	4	4	4	4	4	4	4	4	4	3	3	3	5	5	4	4
										4	4	4	3	4											1	4	4	4	4	4	4	5	4	4	2	2	3	3	4	3	1	1	1	1
															5	2	4	6	2						2	5	5	5	5	5	3	5	5	5	1	5	4	5	3	1	1	1	1	1
																				4	4	3	4	3	1	3	3	3	3	3	3	4	3	3	4	3	3	3	3	3	3	3	3	3
															4	4	4	4	3						1	3	3	3	3	3	3	3	2	3	3	3	3	3	3	2	4	3	3	3
										6	6	6	4	4											1	4	3	4	3	3	4	4	4	4	4	2	4	4	4	4	4	4	4	4
																				4	3	4	4	4	1	3	3	3	3	3	3	3	3	3	3	3	3	3	3	3	3	3	3	3
															4	1	4	2	4						1	5	5	5	5	5	3	5	5	5	1	3	3	4	3	4	3	4	2	3
															5	4	5	5	5						2	4	3	3	2	3	3	4	3	3	3	4	4	4	3	3	3	3	2	2
										5	5	5	3	3											1	3	3	3	3	3	2	3	3	2	2	4	3	2	3	3	3	3	3	3
																				4	4	4	4	3	1	4	4	4	4	4	4	4	3	4	2	4	4	4	3	4	2	2	2	2
															3	4	4	4	4						1	4	3	3	3	2	4	3	2	3	2	4	4	4	3	3	2	2	2	2
										4	3	4	4	3											1	3	3	3	3	3	3	3	3	3	3	3	3	3	3	3	3	3	3	3
															6	6	6	6	6						4	5	5	5	5	5	5	5	5	5	5	5	5	5	5	5	5	4	4	4
5	5	6	3	5																					2	4	4	4	4	5	4	5	5	4	4	4	4	4	3	3	2	4	3	4
															4	4	4	4	4						3	3	3	3	3	3	3	3	3	3	3	3	3	3	3	3	3	3	3	3
2	4	5	2	2																					1	2	2	2	2	2	3	3	3	3	2	2	2	2	2	1	1	1	1	1
										3	3	3	3	3											2	3	3	3	3	3	3	3	3	3	3	3	3	3	3	3	3	3	3	3
										3	3	3	3	4											2	3	3	3	3	3	3	5	3	3	3	3	3	3	3	3	1	1	1	1
															5	4	6	5	5						3	5	5	5	5	5	4	5	5	5	5	4	4	5	5	5	3	3	3	4
										3	4	4	3	3											3	3	4	4	4	4	4	4	4	3	3	4	4	2	2	2	2	3	3	2
3	5	4	5	2																					2	5	3	3	3	3	5	4	3	3	3	3	3	3	3	3	1	1	1	3
6	4	5	4	4																					1	4	3	3	3	3	3	3	3	3	3	3	3	3	3	3	4	4	3	3
										2	3	4	3	5											1	4	4	4	4	4	2	4	4	3	1	3	3	4	4	3	3	3	3	3
															3	4	3	3	3						3	3	3	4	3	3	3	3	3	3	3	3	3	3	3	3	3	3	3	3
										4	4	4	3	4											1	4	4	3	3	3	2	3	3	3	3	3	4	4	4	3	3	3	2	3
															4	3	5	5	3						3	3	3	3	3	3	3	3	3	3	3	3	3	3	3	3	3	3	3	3
															6	5	5	6	5						1	3	3	3	3	3	3	3	4	4	3	3	3	4	4	4	3	3	3	3
4	3	4	3	3																					1	3	3	4	3	2	2	2	3	3	3	2	4	2	3	3	3	3	2	3
															3	5	5	2	2						1	5	4	4	5	4	4	5	4	5	2	2	4	5	3	5	4	5	4	5
																				4	4	4	4	4	2	4	3	3	3	3	3	3	4	3	3	3	3	4	3	3	4	3	4	3
										4	5	4	4	4											2	4	4	4	4	4	4	5	5	4	1	2	4	5	1	1	1	1	1	1
										4	4	4	4	3											3	3	3	3	3	3	3	3	3	3	3	3	3	3	3	3	3	3	3	4
																				3	4	3	3	3	1	3	3	3	3	3	3	3	3	3	3	3	3	3	3	3	3	3	3	3
																				2	3	5	3	3	2	5	5	5	5	5	3	5	5	5	1	2	3	3	1	2	1	1	1	1
															3	4	4	4	4						1	5	5	5	5	5	4	5	5	4	1	2	4	5	5	4	1	1	1	1
															4	3	4	4	3						2	4	4	4	4	4	4	4	4	4	4	4	4	3	4	4	4	4	4	4
																				3	3	3	3	3	1	3	3	3	3	3	3	3	3	3	3	3	3	3	3	3	3	3	3	3
																				5	6	2	4	5	2	4	3	3	4	2	3	2	2	3	1	2	3	4	3	2	1	2	2	2
					3	3	3	3	3																1	3	3	3	3	3	3	3	3	3	3	3	3	3	3	3	3	3	3	3
					4	4	4	4	4																2	4	4	3	2	4	3	3	2	2	3	4	3	3	3	3	3	3	3	2
										4	4	4	4	4											2	3	3	3	3	3	3	3	3	3	2	3	3	3	3	3	3	3	3	3
					4	4	4	5	4																1	3	3	3	2	3	3	3	3	3	3	3	3	3	3	3	3	3	3	3
3	3	3	3	3																					1	3	3	3	3	3	3	3	3	3	3	3	3	3	3	3	3	3	3	3
										4	4	4	4	4											1	3	3	3	3	3	3	3	3	3	3	3	3	3	3	3	3	3	3	3
										3	5	5	4	3											1	2	3	4	3	3	3	3	3	5	3	3	3	4	3	3	3	4	4	5
3	3	4	4	4																					3	5	5	5	5	5	5	5	4	5	1	3	4	3	3	3	1	1	2	1
																				5	5	5	5	4	4	4	2	3	3	3	3	2	2	3	3	3	3	4	3	3	2	2	3	4
																				3	1	6	1	1	1	3	3	3	3	3	5	4	4	5	1	4	5	5	3	2	2	2	2	2
																				6	1	6	1	1	1	5	5	5	5	5	5	5	5	5	1	1	5	5	5	5	3	3	3	3
					6	6	6	3	1																2	4	4	4	4	4	4	4	4	4	4	4	4	4	4	4	5	5	4	4
																				4	3	4	3	3	1	4	4	3	3	4	4	4	3	3	3	4	4	4	3	3	3	2	3	1
										3	3	3	3	4											2	4	4	4	4	5	5	5	5	5	5	5	5	5	5	5	1	1	1	1
										2	2	2	2	2											2	4	5	2	4	4	4	3	3	3	1	4	2	3	4	4	3	4	4	4
																				3	2	5	2	5	1	5	5	3	3	3	4	4	3	4	2	4	5	5	3	3	2	2	2	1
4	2	5	4	3																					2	4	3	2	3	3	4	3	3	2	2	3	3	3	3	4	3	4	2	4
										2	3	5	4	2											3	2	2	1	1	1	4	2	1	2	4	4	3	4	3	2	4	5	5	5
															4	4	5	2	5						1	5	3	3	3	3	3	3	3	3	3	3	4	3	3	3	3	3	3	3
																				6	1	6	1	1	1	5	5	5	5	5	5	5	5	5	1	5	5	5	5	5	1	1	1	1
																				2	3	3	4	3	2	4	4	3	3	3	4	4	2	2	1	5	4	4	4	2	2	2	3	1
3	3	4	5	4																					3	4	5	3	4	3	4	3	4	4	3	4	4	4	4	5	2	3	2	2
																				4	2	2	3	2	2	4	3	3	3	3	3	3	3	3	2	4	4	4	3	3	3	4	3	3
					4	4	4	4	4																1	2	2	2	2	2	3	3	3	3	3	3	3	3	3	3	2	2	2	2
																				6	6	6	1	6	2	3	3	3	3	3	3	3	3	3	3	3	3	3	3	3	3	3	3	3
																				3	3	6	2	5	1	5	5	5	4	4	4	5	5	5	5	5	5	5	5	5	1	1	1	1
6	5	3	4	4																					3	3	4	2	3	1	2	3	2	3	1	3	2	3	1	2	4	3	3	3
										2	4	1	4	3											2	5	5	5	5	5	1	5	5	5	1	1	3	3	3	3	2	1	1	1
																				3	3	5	3	4	2	3	3	3	3	3	3	3	3	3	3	3	3	3	3	3	3	3	3	3
					4	4	4	4	4																1	3	3	3	3	3	3	3	3	3	3	3	3	3	3	2	3	3	3	3
																				5	4	5	3	2	2	5	5	5	5	5	3	5	5	5	1	2	5	5	5	5	1	1	1	1
					4	4	4	4	4																2	2	2	2	2	2	2	3	3	3	2	3	3	2	2	2	2	2	2	2
					3	6	6	1	6																1	3	3	3	3	3	3	3	3	3	3	3	3	3	3	3	3	3	3	3
																				2	2	5	2	4	1	5	3	3	3	2	4	3	3	3	3	3	5	3	3	3	3	3	3	3
										1	1	1	1	4											2	4	3	3	2	2	3	1	1	3	3	3	4	4	3	4	4	4	4	4
															3	3	3	4	4						2	4	3	3	3	3	3	2	3	3	3	3	4	3	3	3	3	2	3	2
															5	4	4	4	4						1	3	3	3	3	3	3	3	3	3	3	3	3	3	3	4	3	3	3	3
															3	3	3	3	3						2	3	3	3	3	3	3	3	3	3	3	3	3	3	3	4	2	2	3	3
															4	3	3	3	3						1	4	4	4	4	4	4	4	4	4	4	4	4	4	4	4	4	4	4	4
																				3	3	5	3	4	3	1	1	1	1	1	1	1	1	1	1	4	4	5	5	5	1	1	1	1
3	3	3	3	3																					3	4	2	2	2	2	4	4	2	4	2	2	3	4	2	4	2	2	2	2
										5	6	2	1	6											2	3	4	3	3	3	4	3	3	3	3	4	5	5	4	4	3	2	2	1
										5	6	1	1	6											1	4	3	2	2	2	5	5	3	3	5	4	2	5	5	3	3	5	2	1
										4	6	6	2	6											1	4	4	4	4	4	4	5	4	4	4	3	2	2	4	4	1	1	1	1
										3	5	4	4	4											1	3	3	3	3	3	3	3	3	3	3	3	3	3	3	3	3	3	3	3
										1	1	1	1	1											3	4	4	4	4	4	3	4	4	4	4	4	4	4	4	4	4	4	4	4
3	3	3	3	3																					1	3	3	3	3	3	3	3	3	3	3	3	3	3	3	3	3	3	3	3
																				4	3	4	3	3	2	5	5	2	3	2	4	3	2	3	2	5	4	4	3	4	1	2	2	1
																				4	5	6	5	2	1	5	5	4	3	4	4	4	4	4	2	4	3	5	4	4	1	2	2	2
															6	6	6	6	6						1	1	1	1	1	1	1	1	1	1	1	1	1	1	1	1	1	1	1	1
										3	3	3	3	3											1	5	4	4	4	4	3	4	3	4	2	3	5	5	3	4	1	1	1	1
																				1	5	4	1	1	3	5	3	3	3	3	5	5	3	3	3	5	3	3	3	3	3	3	3	3
															5	4	5	2	5						2	5	4	3	2	3	3	4	4	4	1	5	4	5	5	5	3	3	3	2
3	4	3	4	4																					2	5	5	5	5	5	5	5	5	5	5	5	5	5	5	5	3	3	3	3
2	6	2	4	5																					1	2	3	2	2	3	3	3	2	3	1	5	5	5	5	3	2	1	2	1
					5	3	5	3	5																2	4	4	3	3	3	2	4	3	4	2	4	4	4	4	3	3	4	4	2
										1	6	1	2	5											3	5	5	5	5	5	5	5	5	5	5	5	5	5	5	5	2	2	2	2
															4	4	4	4	4						1	3	3	3	3	3	4	4	4	4	4	4	4	3	3	3	3	3	3	3
															4	1	3	1	4						1	3	3	3	3	3	3	3	3	3	3	3	3	3	3	3	3	3	3	3
					5	5	4	5	3																1	4	4	4	4	4	4	4	4	4	4	4	4	4	4	4	3	4	4	3
										1	6	1	1	5											1	4	4	3	4	3	3	5	3	4	1	2	4	4	4	2	1	1	1	2
					4	4	4	4	4																2	3	3	3	3	3	3	3	3	3	3	3	3	3	3	3	3	3	3	3
															4	4	4	4	4						1	3	3	3	4	3	3	3	3	3	3	3	3	3	4	3	2	3	4	4
					3	3	3	3	3																2	3	2	2	3	3	3	2	3	3	3	4	3	3	2	3	4	3	3	3
															4	4	3	4	5						1	2	3	3	3	3	3	3	3	3	3	3	3	3	3	3	3	3	3	3
															2	3	3	3	3						1	3	3	3	3	3	3	3	3	3	3	3	3	3	3	3	2	3	3	2
					4	2	5	4	5																3	5	4	4	4	4	4	4	4	4	4	4	4	4	5	4	3	3	4	4
										3	3	3	3	3											2	5	3	3	3	3	3	3	3	3	3	3	3	3	3	3	4	4	4	4
																				3	3	4	1	2	1	3	3	3	3	3	3	3	3	3	3	3	3	3	3	3	3	4	4	2
3	4	4	4	4																					4	5	5	5	5	5	5	5	5	5	1	5	5	5	5	5	1	1	1	1
4	3	3	3	4																					3	4	3	3	3	3	3	3	3	5	3	4	4	4	3	4	4	4	4	4
										3	5	2	2	5											1	4	4	4	4	4	4	4	4	4	4	4	4	4	4	4	2	2	2	2
4	3	4	4	3																					1	5	5	5	4	4	5	5	4	4	3	3	3	3	3	3	1	1	1	1
										4	3	3	3	3											1	3	3	4	3	3	3	3	3	3	3	3	3	3	3	3	3	3	3	3
1	6	3	4	2																					1	4	2	2	2	2	3	3	2	2	3	5	5	5	2	4	5	5	4	4
															2	1	6	2	2						1	5	5	4	3	3	3	5	4	5	3	3	3	5	3	5	1	3	3	2
										5	5	3	4	5											2	5	5	4	3	3	1	5	4	4	1	3	5	5	5	1	5	5	5	3
										6	6	1	6	6											3	5	4	3	3	5	5	5	2	3	3	4	4	1	3	1	4	4	2	1
																				5	4	5	3	3	3	4	3	3	3	3	4	3	3	4	3	4	4	4	4	4	4	4	4	4
															3	4	4	3	3						1	3	3	3	3	3	3	3	3	3	3	3	3	3	3	3	3	3	3	3
																				3	4	4	3	4	1	5	5	3	3	3	5	5	3	4	2	3	5	5	2	5	2	2	1	1
															3	3	3	4	4						3	3	2	4	3	3	3	2	3	3	4	3	3	4	4	3	3	3	3	3
															3	4	4	4	4						2	3	3	3	3	3	3	1	3	3	3	3	3	3	3	3	3	3	3	3
										4	5	4	2	5											3	5	3	3	3	3	3	5	4	4	1	4	5	5	3	2	1	2	2	1
6	6	6	6	6																					1	1	1	1	1	1	1	1	1	1	1	1	1	1	1	1	1	1	1	1
					4	4	4	4	4																1	3	3	3	3	3	3	3	3	3	3	3	3	3	3	3	3	3	3	3
																				4	3	4	3	4	1	5	5	5	5	5	5	5	5	5	1	1	1	1	1	1	2	2	2	2
																				4	4	4	4	4	2	3	3	3	3	3	3	3	3	3	3	3	3	3	3	3	3	3	3	3
					3	5	4	4	2																1	4	2	2	2	2	3	3	2	1	3	3	5	5	3	3	2	3	3	1
															4	4	4	3	4						1	4	3	4	3	3	3	4	4	3	3	4	3	3	2	3	3	2	3	3
					4	3	4	4	5																2	3	3	2	2	3	3	4	3	2	3	3	3	4	3	3	3	4	4	3
																				2	5	5	5	5	1	5	5	5	5	5	5	5	5	5	5	5	5	4	1	4	1	1	1	1
3	6	6	6	6																					2	5	4	4	4	4	3	5	4	5	2	1	3	4	4	2	2	2	2	2
															6	2	6	5	3						1	4	4	4	4	4	5	4	4	4	3	4	4	4	2	3	3	3	3	3
															5	4	4	5	4						2	5	4	4	3	3	5	4	3	4	1	5	4	3	4	3	3	3	3	3
																				3	3	4	3	3	3	4	4	4	4	4	4	4	4	4	4	4	4	4	4	4	2	2	2	2
																				5	2	5	2	6	2	4	3	3	3	3	4	4	3	3	3	4	3	3	2	3	3	3	4	3
															3	6	6	1	1						2	3	3	2	3	3	4	4	3	3	4	3	4	5	3	3	1	2	1	1
															6	6	6	6	1						1	5	5	5	5	5	5	5	5	5	1	1	1	1	5	5	1	1	1	1
					6	3	1	6	3																2	4	4	4	4	4	4	4	4	4	4	4	4	4	4	4	2	2	2	2
										3	4	3	3	4											2	5	5	5	5	5	5	5	5	5	5	5	5	5	5	5	1	1	1	1
4	6	3	5	3																					2	5	3	3	3	3	3	4	3	4	1	3	5	5	1	5	1	1	1	1
					5	5	5	5	4																1	2	3	2	2	3	2	3	3	3	2	2	3	3	2	3	4	5	4	4
										1	6	6	6	1											2	4	3	3	3	2	4	3	1	3	2	4	2	2	1	1	3	2	3	3
					4	4	3	4	4																1	4	3	3	3	3	3	4	3	3	3	4	4	4	3	3	3	3	3	2
1	6	6	6	2																					1	5	5	5	5	5	5	5	5	4	4	3	4	4	4	3	3	3	2	2
															3	3	3	3	3						1	3	3	3	3	3	3	3	3	3	3	3	3	3	3	3	3	3	3	3
6	2	3	3	2																					2	5	5	5	5	5	5	5	5	5	5	5	5	5	5	5	3	3	3	3
																				2	4	6	6	2	3	4	4	4	4	4	4	4	4	4	2	4	4	4	4	3	1	1	1	1
										4	4	3	4	4											1	4	3	4	4	3	2	3	3	3	3	3	3	3	3	2	3	3	3	3
					6	6	1	1	1																3	4	3	4	3	3	5	5	3	3	3	5	5	5	5	5	4	4	3	4
4	4	4	4	3																					2	3	3	3	3	3	3	3	3	3	3	3	3	3	3	3	2	2	2	2
										2	4	3	2	5											2	4	5	5	5	4	2	4	4	4	2	4	4	4	4	4	1	1	1	1
					5	5	6	5	3																1	4	4	4	3	3	4	4	3	4	2	4	4	4	4	4	2	2	2	1
										5	3	5	5	5											1	4	3	3	3	3	3	4	3	3	3	4	4	4	3	4	3	3	3	3
3	3	3	3	3																					4	5	5	5	5	5	5	5	5	5	5	5	5	4	4	4	5	5	5	5
2	5	5	5	5																					1	5	5	5	5	5	5	5	5	5	2	3	2	1	3	3	3	3	2	2
																				4	3	3	3	3	1	3	3	3	3	3	3	3	3	3	3	3	3	3	3	3	3	3	3	3
					5	3	5	5	5																2	4	3	4	4	4	2	4	4	4	3	4	4	3	4	3	2	2	3	2
										3	1	2	2	2											1	4	3	4	5	3	5	3	4	3	3	4	4	5	3	5	4	5	5	4
															4	3	4	3	2						2	2	2	2	3	2	3	2	2	3	3	4	3	3	2	3	3	3	2	2
																				5	4	5	4	2	1	4	3	3	3	3	4	3	3	4	4	4	4	4	4	4	3	3	4	4
															6	5	3	5	3						1	4	4	4	5	5	3	5	3	3	2	5	4	4	3	5	4	3	3	2
2	5	6	6	2																					1	5	5	4	4	4	4	5	5	4	4	2	4	4	4	4	1	1	2	2
																				4	3	3	3	3	3	5	4	4	5	4	4	5	5	5	1	3	5	3	5	4	1	2	1	1
										3	4	4	3	4											1	5	3	3	3	3	4	4	3	3	1	3	4	4	3	4	2	2	3	2
					4	3	4	4	3																1	3	2	2	2	4	2	2	3	2	3	2	2	4	3	2	3	2	2	2
					3	4	4	4	4																1	3	3	3	3	3	3	3	3	3	3	3	3	3	3	3	3	3	3	3
															3	3	3	3	3						1	3	3	3	3	3	3	3	3	3	3	3	3	3	3	3	3	3	3	3
4	4	3	3	4																					1	3	3	3	4	3	2	3	4	3	3	3	3	3	3	3	3	3	3	3
6	6	3	6	6																					1	3	3	3	3	3	3	3	3	3	3	3	3	3	3	3	1	1	1	1
					4	4	4	4	4																2	3	3	3	3	3	3	3	3	3	3	3	3	3	3	3	3	3	3	3
3	4	4	5	5																					1	2	2	4	3	4	3	2	3	3	4	4	3	3	4	4	4	4	3	5
					5	5	5	5	3																2	4	4	4	4	4	4	4	4	4	4	4	4	4	4	4	1	1	1	1
															5	3	3	3	4						1	4	2	4	2	4	2	4	3	4	3	4	2	4	4	2	5	3	4	4
															4	2	4	4	3						3	5	5	4	4	4	4	5	5	4	1	4	4	2	2	4	3	3	2	2
										3	3	3	4	3											2	5	5	5	5	5	5	5	5	5	5	5	5	1	5	1	1	1	1	1
										3	4	3	3	4											2	4	4	2	2	2	3	4	2	3	2	4	4	4	3	4	2	2	2	2
4	4	4	4	4																					1	4	4	3	3	3	3	4	3	3	3	3	2	3	3	3	3	4	3	3
					4	4	4	4	4																2	3	4	3	3	4	4	4	4	3	3	4	3	4	3	3	3	2	4	3
										4	4	4	3	3											2	3	3	4	3	2	3	2	3	3	3	3	4	3	3	3	3	2	3	3
					5	4	4	5	4																2	5	5	5	5	5	5	4	5	4	5	4	5	4	5	4	5	4	5	4
										5	5	5	5	4											3	4	2	3	4	3	4	4	4	3	4	3	4	4	3	3	4	4	3	4
																				3	3	5	2	4	1	5	5	4	4	3	3	4	2	3	2	3	4	4	3	3	2	3	2	2
															3	3	3	3	3						1	3	3	3	3	3	3	3	3	3	3	3	3	3	3	3	3	3	3	3
										3	4	3	2	4											1	4	4	3	3	3	4	4	4	3	3	4	4	4	4	3	4	4	4	4
																				2	5	6	2	4	3	4	4	3	3	3	4	4	3	3	2	3	4	4	4	3	3	2	2	2
3	4	4	4	3																					2	4	3	3	3	3	2	4	2	2	2	3	4	4	4	3	4	4	3	3
					3	4	3	3	3																3	4	4	4	4	4	4	4	4	4	3	3	4	4	4	4	4	4	4	4
																				3	4	5	3	5	3	2	2	1	1	2	4	4	1	1	4	4	1	2	4	1	4	2	4	2
					4	6	3	4	1																3	5	5	5	5	5	1	5	5	5	5	1	1	1	5	1	1	1	1	1
3	4	2	4	4																					1	3	3	2	2	2	3	3	2	3	3	3	4	4	3	3	3	3	3	3
										4	4	3	3	4											1	4	3	3	3	3	4	4	3	4	3	3	4	4	3	4	3	3	3	3
															1	6	4	3	3						3	5	5	5	5	5	3	5	5	5	1	3	3	3	3	3	1	1	1	1
										1	6	6	1	6											2	5	5	5	4	5	4	5	5	4	1	2	3	4	2	4	3	2	2	3
1	6	6	6	6																					2	5	5	5	5	5	5	5	5	5	1	1	1	1	1	1	1	1	1	1
										3	4	1	2	2											1	3	3	3	2	2	3	3	3	3	3	2	2	2	2	2	3	3	3	3
2	6	4	5	1																					3	5	5	5	5	5	1	5	5	5	1	5	5	5	5	5	1	1	1	1
										4	4	4	3	4											2	3	3	3	3	3	3	3	3	3	3	3	3	3	3	3	3	3	3	3
																				1	1	6	1	4	1	4	5	5	5	5	3	5	5	4	1	2	2	3	4	2	2	2	2	2
										1	6	1	1	6											2	5	5	5	5	5	5	5	5	5	3	5	4	5	4	5	1	1	1	1
										2	2	2	2	2											2	5	5	5	5	5	5	5	5	5	1	1	5	5	5	5	1	1	1	1
																				4	4	3	3	4	1	5	3	3	3	3	4	4	3	4	2	5	4	4	4	4	3	3	2	3
															4	3	3	4	4						2	5	4	4	4	4	3	4	4	4	4	4	4	4	4	4	3	3	2	2
6	2	2	2	2																					2	5	3	3	3	3	5	3	1	1	1	5	5	4	3	1	2	3	1	2
					4	4	4	4	4																1	4	4	4	3	3	4	4	4	4	3	2	4	4	4	4	3	3	3	3
										1	6	1	6	1											1	5	5	5	5	5	5	5	5	5	1	5	5	5	5	5	1	1	1	1
					4	4	4	4	4																2	5	5	5	5	5	3	3	3	3	3	3	3	3	3	3	1	1	1	1
3	4	3	5	3																					2	5	4	4	4	4	5	4	4	4	4	4	4	4	4	4	4	4	3	4
																				4	4	6	4	6	2	5	5	5	5	5	4	5	5	5	1	4	2	2	1	1	1	1	1	1
					3	5	3	3	3																2	4	3	3	3	3	3	3	3	3	3	3	3	3	3	3	3	3	2	3
															2	5	4	5	3						2	3	2	1	1	2	4	3	3	2	3	4	4	3	3	3	3	3	4	2
										3	3	4	4	3											1	5	3	3	3	3	3	3	3	3	4	4	4	4	3	3	3	3	3	3
																				4	4	5	2	4	1	4	2	2	2	2	4	4	3	3	2	4	4	4	4	2	3	3	1	1
																				5	6	4	6	3	2	4	4	2	3	4	5	3	2	5	1	1	4	4	3	3	2	2	2	1
															6	4	5	5	6						1	4	4	4	3	4	5	5	4	4	5	3	3	4	4	5	4	4	3	5
																				1	1	6	1	6	4	5	5	5	5	5	5	5	5	5	5	5	5	5	5	5	1	1	1	1
4	4	3	3	3																					1	3	3	3	3	3	4	3	3	3	3	4	4	4	3	3	3	3	3	2
																				4	4	4	4	4	2	4	4	4	5	4	4	4	5	5	4	4	4	4	4	5	4	4	4	5
										2	6	1	6	1											3	5	4	3	3	4	4	4	2	2	3	4	4	5	2	3	4	3	4	3
6	1	6	6	1																					1	4	3	2	3	1	5	3	3	1	4	5	4	5	2	1	4	3	4	3
																				5	6	3	3	2	1	4	2	2	2	3	4	4	3	3	2	4	4	4	3	3	2	2	1	1
										1	4	4	4	1											1	3	3	2	2	2	1	3	3	3	3	5	5	3	3	3	2	2	2	2
																				4	4	4	4	4	1	3	3	3	3	3	3	3	3	3	3	3	3	3	3	3	3	3	3	3
																				5	5	4	3	4	3	4	3	4	4	4	3	4	4	4	3	4	4	4	5	4	3	3	4	3
																				3	3	4	3	4	2	5	4	4	4	4	5	5	5	5	5	4	4	5	5	5	3	3	3	4
					4	6	6	2	5																2	4	4	1	1	1	4	3	2	2	2	4	5	5	3	4	1	2	1	1
																				5	3	5	5	5	1	5	5	5	4	4	4	4	3	3	2	4	4	4	3	3	3	3	3	3
2	4	3	3	4																					2	4	4	3	3	3	4	4	3	4	3	4	3	3	2	3	4	4	4	4
										2	5	2	2	4											1	5	5	5	5	5	5	5	5	5	1	3	4	4	4	5	1	1	1	1
										1	6	1	1	6											3	3	3	3	3	3	4	3	3	3	3	3	3	3	3	3	3	3	3	3
																				4	4	4	4	4	1	1	1	1	1	1	1	1	1	1	1	1	1	1	1	1	1	1	1	1
															3	3	3	3	3						1	4	4	4	4	4	4	4	4	4	4	4	4	4	4	4	4	4	4	4
															6	1	6	6	6						4	1	1	1	2	2	2	2	1	1	1	1	1	1	2	1	4	4	4	5
																				3	3	3	3	4	1	3	4	3	3	3	3	3	3	3	3	3	3	3	3	3	3	3	3	3
																				3	6	6	1	5	3	1	2	2	2	2	3	2	2	2	3	4	4	4	4	4	4	4	3	2
										5	5	4	3	4											3	3	3	3	3	3	3	3	3	3	3	3	3	3	3	3	3	3	3	2
					4	4	4	4	4																2	1	5	5	5	5	1	5	5	5	1	3	3	2	3	2	1	1	1	1
3	3	3	3	3																					3	3	3	3	3	3	3	3	3	3	3	3	3	3	3	3	3	3	3	3
															5	3	2	5	4						1	4	4	3	3	3	3	3	3	3	3	3	3	3	3	3	3	3	3	2
																				5	6	4	5	2	2	1	2	2	1	2	1	1	2	2	1	1	2	2	2	1	2	3	2	2
															4	4	4	4	3						2	5	5	5	5	5	4	5	5	5	5	5	5	5	5	5	2	1	1	1
															3	4	4	4	4						3	3	3	2	3	3	3	4	3	2	3	3	2	3	3	3	2	3	3	3
					3	5	5	2	5																2	4	3	3	3	3	4	4	3	3	3	3	4	4	4	3	4	3	3	2
					5	2	5	5	5																1	4	3	3	2	3	4	4	2	2	3	4	4	4	4	2	3	2	2	2
					4	4	3	4	4																1	3	3	4	3	3	3	4	3	4	3	4	3	3	3	4	3	4	3	3
															4	4	4	3	4						2	4	5	4	2	4	5	5	4	5	1	4	4	5	2	4	1	1	1	1
																				4	2	4	2	5	2	5	5	5	5	5	1	5	5	5	1	2	1	4	1	1	1	1	1	1
1	4	1	4	2																					2	4	3	2	2	3	4	3	3	5	1	3	5	5	5	4	1	1	1	1
																				1	6	6	1	6	2	4	4	4	4	4	4	4	4	4	3	3	4	4	4	3	2	1	1	1
					2	6	4	5	2																1	5	5	5	5	5	3	5	5	5	1	4	3	2	5	3	1	1	1	1
4	3	3	3	3																					4	5	3	2	2	2	2	3	3	3	3	3	3	3	3	3	5	5	5	5
					3	4	5	3	4																2	2	2	1	1	1	3	3	2	2	4	3	3	4	2	3	3	3	3	1
					2	2	2	2	2																2	5	5	5	5	5	5	5	5	5	5	5	5	5	5	5	3	3	3	3
																				2	4	6	2	5	1	5	4	3	3	3	3	4	3	2	3	4	3	4	3	3	3	4	3	3
															6	6	6	6	6						1	4	5	5	5	4	5	5	5	5	1	3	4	4	5	1	4	3	3	2
																				5	2	4	3	5	1	4	3	3	2	3	4	4	2	3	2	4	4	4	3	3	3	2	2	1
					4	4	2	4	4																1	4	4	4	4	4	3	5	4	3	2	4	5	4	4	4	1	2	1	1
										4	4	3	3	4											2	5	5	5	5	5	5	5	5	5	1	1	1	1	1	1	3	3	3	3
																				3	4	4	3	4	1	5	5	5	5	5	5	5	5	5	5	5	5	5	5	5	3	3	3	3
																				3	4	4	3	3	2	4	4	1	3	1	4	4	4	3	1	5	4	5	5	4	3	3	3	2
1	4	5	5	3																					3	4	3	3	3	3	3	3	2	3	3	4	4	3	4	3	3	3	3	2
3	4	4	3	4																					2	5	5	5	5	5	5	5	5	5	5	5	5	5	5	5	1	1	1	1
3	4	4	3	4																					1	3	2	3	3	3	2	3	3	3	3	3	4	3	3	3	3	3	3	3
					4	3	4	3	4																1	5	5	5	5	5	4	5	5	5	1	2	2	1	5	1	1	1	1	1
															4	4	3	3	3						1	4	5	4	4	4	5	5	4	5	5	4	4	4	5	4	4	5	4	3
															3	3	4	3	4						1	5	5	5	5	5	5	5	5	5	1	3	5	5	3	4	3	3	3	2
										3	3	4	4	3											1	1	2	1	1	1	2	2	2	2	2	3	3	3	3	3	3	3	3	3
3	5	3	5	4																					3	1	1	2	3	3	4	4	5	4	3	4	5	5	3	4	2	3	4	5
										3	4	3	3	4											1	5	5	5	5	5	3	5	5	3	2	3	3	3	3	3	3	2	3	3
					4	4	4	4	4																3	3	5	4	4	5	4	5	4	4	1	1	1	4	5	5	1	1	1	1
					4	3	3	3	4																1	3	3	3	3	3	3	3	3	2	2	3	3	3	2	3	3	4	3	3
																				5	5	2	4	5	1	4	3	2	2	3	2	2	2	2	3	2	4	3	3	4	4	4	4	4
					4	4	3	4	3																1	4	3	2	2	2	4	3	2	3	2	4	4	4	3	4	3	3	3	2
										3	4	2	3	4											1	5	4	4	4	4	3	4	3	4	1	4	2	4	3	2	2	2	3	3
															4	3	4	3	3						2	2	3	2	3	3	4	4	3	3	3	4	4	4	4	4	3	3	3	3
															4	3	4	4	3						2	3	3	3	3	3	3	3	3	3	3	3	3	3	3	3	3	3	3	3
															4	4	4	5	4						2	3	3	3	2	2	3	3	3	3	3	3	3	3	3	3	3	3	3	3
										4	4	3	3	3											1	4	4	3	3	3	3	4	3	4	1	4	4	4	4	4	3	3	3	3
																				3	3	4	3	4	1	4	4	4	4	4	3	4	4	3	3	3	4	4	3	4	3	3	3	3
										2	2	2	2	6											1	3	2	4	3	3	2	3	3	2	3	3	3	2	3	2	3	2	3	3
3	3	4	3	3																					1	3	3	3	3	3	3	3	3	3	3	3	3	3	3	3	3	3	3	3
																				3	4	4	4	4	2	3	3	3	3	2	2	3	2	2	2	3	3	3	3	3	3	3	3	3
2	3	3	4	4																					2	5	5	5	5	5	5	5	5	5	1	1	3	4	3	3	3	3	3	3
										1	6	1	2	2											1	4	5	3	3	4	5	5	4	4	2	3	4	3	2	3	3	3	2	2
																				4	5	5	5	2	3	4	4	4	3	3	3	3	3	3	3	3	3	3	3	3	3	3	3	3
										5	4	6	5	5											3	2	2	2	2	2	3	2	2	2	4	4	2	3	3	3	3	3	3	3
										4	5	2	2	4											1	5	4	4	5	4	4	4	4	4	4	3	3	3	3	3	3	3	3	3
															3	2	3	3	3						1	4	4	4	4	4	4	4	4	4	4	4	4	4	4	4	5	4	4	4
															4	4	4	4	4						2	3	3	3	3	3	3	3	2	3	3	3	3	2	3	3	3	3	3	3
																				3	4	3	3	4	1	3	3	3	3	3	3	3	3	3	3	3	3	3	3	3	3	3	3	3
4	3	3	3	3																					1	4	3	3	3	4	3	3	3	4	3	3	3	3	3	3	3	3	3	3
															6	1	4	4	3						1	3	5	5	4	5	5	3	3	3	3	4	3	4	3	4	3	2	3	3
4	4	5	5	4																					3	1	1	1	1	1	1	1	1	1	1	1	1	1	1	1	3	3	3	3
															5	2	2	2	2						3	2	2	1	2	1	4	2	4	4	2	2	2	2	4	2	4	4	4	4
															5	5	5	5	4						1	4	4	4	3	4	3	3	3	3	2	2	3	3	3	3	2	3	3	1
																				4	4	4	4	4	1	3	3	3	3	3	3	3	3	3	3	3	3	3	3	3	3	3	3	3
					4	4	4	4	3																2	2	2	2	1	1	4	4	2	2	3	5	5	5	4	4	2	2	2	1
										4	6	4	3	4											1	5	3	3	3	3	3	5	3	3	2	5	5	5	5	3	2	2	1	2
5	4	4	6	2																					1	5	4	3	3	3	4	5	3	3	1	4	5	5	5	5	3	3	3	1
					5	5	5	3	3																1	4	4	4	3	3	3	3	3	3	3	3	3	3	3	3	3	3	3	3
										3	5	3	5	5											2	5	4	3	3	3	4	4	3	4	2	3	4	4	4	5	3	3	3	2
										3	4	5	4	2											1	5	4	4	2	3	4	5	5	4	1	4	4	4	5	4	1	1	2	1
															3	3	5	4	5						1	2	2	3	2	2	2	2	2	3	2	2	2	3	2	2	1	2	1	1
										3	3	4	4	4											2	5	5	5	5	5	5	5	5	5	5	5	5	5	5	5	1	1	1	1
																				2	2	5	2	5	1	4	3	3	3	3	3	3	3	3	3	3	3	4	3	3	3	3	3	2
3	3	4	3	4																					1	5	5	5	5	5	3	5	4	4	4	4	4	5	5	5	3	3	3	3
																				3	6	6	2	1	3	4	5	4	2	2	4	4	3	4	3	2	2	2	1	2	1	1	1	1
					3	3	3	4	3																3	4	5	5	4	4	5	5	3	3	1	4	4	5	3	3	2	1	1	1
					6	6	6	1	1																1	1	1	1	1	1	5	1	1	1	5	1	1	1	1	1	3	3	3	3
3	4	3	4	3																					2	4	4	4	4	4	4	4	4	4	4	4	4	4	4	4	2	2	2	1
										4	4	4	4	3											1	4	3	4	4	4	4	4	4	4	4	2	3	1	2	3	2	3	4	2
					6	6	1	1	1																1	4	4	4	4	4	4	4	4	4	1	5	4	4	4	3	4	3	4	3
															4	6	6	3	5						2	5	3	3	4	4	5	5	5	5	1	5	5	4	5	5	2	3	2	1
5	4	4	5	5																					2	5	5	5	5	4	5	4	4	5	5	4	5	4	5	5	5	5	5	5
																				4	4	4	4	4	1	3	3	3	3	3	3	3	3	3	3	3	3	3	3	3	3	3	3	3
2	5	4	5	2																					1	4	3	2	1	1	3	2	1	1	4	3	3	4	4	5	3	2	3	3
																				3	4	4	4	4	2	4	4	3	3	3	3	3	3	3	3	3	3	3	3	3	5	5	5	5
																				3	3	3	4	4	1	5	5	5	5	5	5	5	5	5	5	5	5	5	5	5	5	5	5	5
										3	3	4	3	4											1	3	3	3	3	3	3	3	3	3	3	3	3	3	3	3	3	3	3	3
															4	3	5	4	4						1	4	5	4	4	4	4	4	4	5	5	5	5	5	5	5	5	5	5	5
4	4	3	3	3																					3	5	3	4	4	3	3	4	4	3	3	4	3	3	4	4	4	2	3	4
					4	5	3	3	4																1	3	3	3	3	3	4	3	3	3	3	3	3	3	3	3	3	3	3	3
															3	3	3	3	3						2	2	2	2	2	2	2	2	2	2	2	2	2	2	2	2	3	3	3	3
					4	5	3	4	2																1	5	5	5	5	5	5	5	5	5	5	5	5	5	5	5	3	3	3	3
																				3	4	5	3	5	3	4	4	4	4	4	4	4	4	4	2	3	4	4	4	3	3	3	3	3
					5	2	4	5	3																1	4	4	4	4	4	3	3	3	3	3	4	3	4	3	3	3	3	3	3
3	5	5	5	5																					1	5	4	4	5	5	3	5	3	4	3	3	3	2	5	5	1	1	1	1
					4	4	3	4	4																1	4	4	5	4	4	5	4	4	4	3	3	3	3	4	4	3	3	3	4
																				3	4	4	3	4	2	5	5	5	5	5	5	5	5	5	1	5	5	5	1	5	1	1	1	1
5	3	5	5	1																					2	4	3	2	3	2	4	4	3	2	3	5	4	4	3	3	3	3	2	1
															4	5	5	5	3						3	5	4	4	3	3	4	4	3	4	2	3	4	4	3	3	3	3	3	3
3	4	3	4	3																					3	4	4	4	4	5	5	3	4	3	3	4	4	3	3	3	3	3	4	3
					4	2	4	3	1																2	5	5	5	5	5	5	5	5	5	5	5	5	5	5	5	1	1	1	1
					5	5	3	4	2																3	5	5	5	5	5	3	5	4	3	1	3	2	2	2	4	3	2	2	1
					5	5	3	3	3																1	5	4	4	4	4	3	4	4	4	4	4	4	4	4	4	1	1	1	1
					4	4	3	3	3																2	5	4	4	4	4	3	5	4	4	2	4	4	4	5	5	2	1	1	1
					3	3	4	4	3																3	4	4	4	4	4	4	3	3	4	4	3	4	4	3	4	3	4	3	3
3	2	3	3	3																					1	5	5	5	5	5	5	5	5	5	1	5	5	5	5	5	1	1	1	1
															4	4	4	4	4						1	3	3	3	3	3	3	3	3	3	3	3	3	3	3	3	1	1	1	1
3	3	3	3	3																					1	3	3	3	3	3	3	3	3	3	3	3	3	3	3	3	3	3	3	3
2	5	4	4	4																					2	3	2	1	1	1	3	2	2	3	2	4	3	3	4	3	4	4	4	4
										5	5	5	4	6											2	5	5	5	4	5	5	5	5	4	1	3	1	1	1	1	1	1	1	1
																				4	5	5	6	5	1	5	5	4	4	4	3	5	4	4	4	3	3	4	4	4	2	3	3	3
					3	4	4	3	3																1	5	5	5	5	5	4	5	5	5	5	5	5	5	5	5	3	3	3	3
3	3	4	3	5																					2	2	3	3	2	3	2	3	3	3	3	3	2	2	2	3	2	3	3	2
															4	4	2	5	4						3	3	3	2	2	2	4	3	3	3	3	3	3	3	3	3	4	3	4	3
6	6	1	1	1																					3	4	4	4	4	4	4	4	4	4	4	4	3	3	3	3	4	4	4	4
															6	6	6	6	6						2	5	5	5	5	5	5	5	5	5	5	5	5	5	5	5	1	1	1	1
					5	5	6	3	2																1	3	4	3	3	3	3	3	3	4	3	3	3	3	3	2	3	3	3	3
4	3	3	3	4																					1	1	1	1	1	1	1	1	1	1	1	1	1	1	1	1	3	3	3	3
																				3	3	4	4	3	1	4	4	4	4	4	4	4	4	4	4	4	4	3	3	4	4	4	4	4
					5	5	4	4	3																1	4	4	4	4	4	4	4	4	4	4	4	4	4	4	4	2	2	2	2
3	4	3	4	3																					3	4	4	4	4	4	3	3	3	4	3	4	3	3	3	3	2	3	3	3
															5	3	4	3	4						1	5	4	4	4	4	4	4	4	4	5	5	5	5	5	5	2	3	2	3
4	4	4	3	3																					3	3	4	3	3	4	3	4	4	4	3	3	3	2	2	2	1	1	1	1
					3	6	6	3	6																1	3	2	2	2	2	2	2	2	2	3	4	3	4	4	2	3	3	2	1
																				4	4	4	4	4	2	3	3	2	3	3	2	3	2	3	3	3	2	3	2	3	2	3	3	3
																				5	2	5	4	2	2	4	4	3	4	4	4	5	4	3	3	4	4	3	4	4	3	3	3	2
															4	3	4	4	4						3	4	4	4	4	4	4	4	4	4	4	4	4	4	4	4	4	4	4	4
					2	5	4	3	5																3	3	4	5	4	4	5	3	4	5	4	5	4	3	5	4	3	5	4	4
4	4	5	5	5																					3	5	5	3	4	3	5	5	4	2	2	3	4	4	3	3	2	2	2	2
										2	4	6	5	5											1	3	4	3	4	4	2	5	3	4	2	4	3	3	4	3	2	3	4	3
4	4	4	4	4																					2	4	3	3	3	3	3	3	3	3	3	3	3	3	3	3	4	3	3	3
										3	5	3	3	4											3	4	4	3	3	4	3	4	3	4	3	3	4	3	3	4	4	4	3	4
					4	4	3	4	3																2	4	4	4	4	4	4	4	4	5	5	4	5	4	4	4	4	4	4	4
					6	3	2	3	3																3	4	4	4	4	4	4	4	4	4	4	4	4	4	4	3	1	1	1	1
					4	4	3	4	4																1	5	5	4	4	3	4	4	4	2	1	4	3	4	3	3	1	1	1	1
					2	2	3	2	1																1	5	5	4	4	4	5	4	4	5	4	4	5	5	4	4	4	4	4	4
																				6	6	6	6	1	1	4	4	4	4	4	4	4	4	4	2	4	4	4	4	4	2	2	2	2
										4	4	4	4	4											3	3	2	3	2	3	3	2	3	2	3	3	2	3	3	3	3	2	2	2
															3	3	3	4	4						3	2	2	3	3	3	3	3	3	3	3	2	2	4	4	3	3	3	4	4
										1	1	1	1	1											1	4	4	4	3	3	3	5	4	3	3	3	3	3	3	3	3	3	3	3
																				4	4	3	4	4	2	5	5	5	5	5	5	5	5	5	5	4	4	4	4	4	5	5	5	5
															4	3	4	3	4						2	3	3	4	3	3	3	3	2	3	3	3	2	3	4	3	3	3	2	3
															5	4	4	5	4						3	4	4	3	4	4	4	4	3	4	4	4	4	3	4	4	4	4	4	4
										4	4	4	4	4											1	5	5	5	5	5	4	5	4	5	1	4	4	5	1	5	1	1	1	1
																				4	4	4	4	4	1	3	3	3	3	3	3	3	3	3	3	3	3	3	3	3	3	3	3	3
					5	5	4	4	3																2	4	4	3	3	3	4	4	3	3	3	3	3	3	3	3	2	2	3	3
5	3	4	3	4																					1	1	1	1	1	1	1	1	1	1	1	1	1	1	1	1	1	1	1	1
																				6	6	6	6	6	1	4	4	4	4	4	4	4	4	4	4	4	4	4	4	4	3	4	4	4
																				4	3	4	3	4	3	3	2	1	2	2	1	1	2	3	2	1	1	1	1	1	1	1	1	1
					5	3	5	4	4																1	3	3	3	3	3	4	3	3	2	3	3	3	3	3	3	3	3	3	3
										3	4	3	4	3											1	3	4	3	3	4	2	3	3	3	3	4	3	2	3	3	3	3	4	3
3	4	4	4	4																					1	3	3	3	3	3	3	3	3	3	3	3	3	3	3	3	1	1	1	1
1	6	6	6	6																					2	4	3	3	3	3	4	4	3	3	4	4	3	4	4	3	4	3	3	2
					3	4	5	4	2																3	3	2	3	3	3	2	3	3	2	3	2	3	3	4	3	3	3	3	3
					4	2	3	4	2																3	3	3	3	3	3	3	4	3	3	3	3	4	4	3	4	3	3	3	3
					2	5	5	5	2																1	2	3	3	2	2	4	3	3	3	4	4	4	4	4	4	4	4	3	4
																				3	3	3	3	3	1	3	3	3	3	3	3	3	3	3	3	3	3	3	3	3	3	3	4	4
										5	6	2	1	6											2	5	4	4	4	4	3	3	4	4	4	4	3	4	3	3	2	2	2	3
										3	3	3	4	3											1	3	3	3	3	3	3	3	3	3	3	3	3	3	3	3	3	3	3	3
2	5	5	5	5																					2	5	3	3	3	3	2	4	3	4	2	4	2	3	3	3	3	3	3	2
3	3	5	4	3																					3	4	3	2	2	2	3	4	3	3	3	4	4	4	3	3	4	3	2	2
															6	2	2	5	5						1	4	3	2	2	3	2	4	2	3	2	4	4	4	3	2	2	1	1	3
															3	4	3	4	4						1	3	3	3	3	3	3	3	3	3	3	3	3	3	3	3	3	3	3	3
										3	3	4	4	3											2	5	5	5	4	5	5	4	4	4	1	4	3	4	5	3	1	1	3	1
															1	6	1	6	6						2	4	1	2	2	2	4	3	3	3	4	4	2	3	1	2	3	3	4	2
																				3	3	4	3	3	2	4	4	4	4	4	3	4	3	3	2	3	3	3	3	3	1	1	1	1
					4	4	4	4	3																2	4	4	4	4	4	4	4	4	3	4	3	4	4	4	4	3	3	3	3
										5	2	5	2	2											2	2	4	3	2	1	4	4	2	4	2	2	3	2	2	3	3	2	3	2
3	4	3	4	3																					1	4	4	3	3	3	4	5	4	4	4	4	4	4	4	4	2	2	1	2
															4	3	4	4	3						3	4	4	3	3	4	5	5	3	4	4	4	5	5	1	2	1	2	1	1
															3	3	3	3	3						3	4	4	3	3	3	3	3	3	3	3	3	3	3	3	3	3	3	3	3
					4	4	4	4	5																1	3	3	3	3	3	3	3	3	3	3	3	3	3	3	3	3	3	3	3
										4	4	4	5	4											1	5	4	4	3	4	4	4	4	4	1	3	3	4	3	4	3	2	2	1
					3	6	6	5	5																2	4	4	4	3	4	5	5	3	4	3	5	5	5	5	5	2	2	4	1
					3	3	1	3	3																2	2	2	2	2	2	4	4	3	3	3	5	5	5	4	2	4	4	4	2
3	3	3	3	3																					2	3	3	3	3	3	3	3	3	3	3	3	3	3	3	3	3	3	3	3
					6	2	5	5	5																1	5	3	5	3	3	3	4	3	3	2	4	3	3	4	3	3	3	3	3
					4	3	4	4	4																2	3	4	3	3	3	3	3	3	4	3	3	3	3	3	3	3	3	3	3
					4	3	3	3	4																2	4	3	3	3	3	4	3	3	3	3	3	3	3	3	3	4	4	4	4
																				2	2	5	2	5	1	3	3	3	3	3	3	3	3	3	3	3	3	3	3	3	1	1	1	1
					3	3	4	3	2																1	4	4	3	4	4	3	3	3	4	3	3	4	4	4	4	2	2	2	2
																				4	4	4	3	3	1	2	3	3	4	2	2	3	3	3	3	2	3	3	3	2	2	2	3	3
					3	4	4	4	4																3	3	3	3	3	4	3	3	3	3	3	3	3	3	3	3	3	3	3	3
					3	4	3	3	3																3	3	3	3	3	3	3	3	3	3	3	3	3	3	3	3	3	3	3	3
																				5	5	5	5	5	1	4	4	4	4	4	4	4	4	4	4	4	4	4	3	3	3	3	3	3
																				2	2	2	2	2	2	4	4	4	4	4	4	4	4	4	4	4	4	4	4	4	2	2	2	2
										4	4	4	4	3											2	3	3	3	3	3	3	3	3	3	3	3	3	3	3	3	3	3	3	3
															6	1	6	1	6						3	5	5	5	5	5	5	5	5	5	1	5	5	5	5	5	1	1	1	1
4	4	6	6	6																					1	5	3	3	3	3	3	4	3	4	1	5	5	5	5	5	1	1	1	1
															1	2	1	2	2						1	1	1	1	1	1	1	1	1	1	1	1	1	1	1	1	5	5	5	5
																				4	2	5	5	2	2	5	5	5	5	5	5	5	5	5	2	1	5	5	1	5	1	1	1	1
																				3	3	2	2	4	2	4	4	2	2	2	2	2	3	3	2	4	3	4	3	3	4	3	3	3
					4	4	4	4	3																1	4	4	3	3	3	3	3	3	3	3	3	3	3	4	3	4	4	4	4
3	4	5	4	4																					1	4	5	4	4	4	4	5	4	4	2	3	4	4	4	4	4	4	4	4
															3	3	4	4	4						1	4	4	3	4	3	3	4	3	3	4	3	2	3	3	3	4	3	3	3
										4	5	5	3	4											2	2	2	2	3	2	4	4	3	3	2	4	4	4	3	3	3	3	4	3
										1	6	5	2	5											4	3	2	2	3	1	4	5	3	4	1	5	5	4	5	4	2	2	4	4
3	4	3	3	3																					2	5	5	5	4	4	3	4	4	4	3	2	3	3	3	3	2	2	2	2
															4	3	4	4	4						1	4	4	4	4	4	3	3	4	3	3	3	4	3	3	4	4	4	4	3
															4	3	4	3	3						1	5	5	5	5	5	5	5	5	5	5	2	2	2	2	2	1	1	1	1
					4	4	3	4	4																3	3	4	3	3	3	3	4	3	3	3	4	3	3	3	3	2	1	1	1
										3	3	3	3	4											3	5	5	5	5	5	5	5	5	5	5	5	5	5	5	5	1	1	1	1
															2	3	2	4	3						1	3	3	3	3	3	3	3	3	3	3	3	3	3	3	3	3	3	3	3
										3	4	4	4	3											1	5	5	3	3	3	4	4	4	4	3	4	4	4	4	4	3	3	3	3
																				4	3	4	3	3	1	4	4	2	4	4	2	4	4	2	1	5	5	5	4	4	1	1	1	1
					5	4	5	5	3																2	5	4	3	3	3	4	3	3	3	2	3	5	4	4	4	3	3	2	2
					5	2	2	5	2																1	4	4	4	4	4	4	3	3	3	2	3	4	4	4	3	3	3	3	3
															4	4	4	4	4						1	4	3	3	3	3	3	4	3	2	3	4	4	4	4	4	3	3	3	3
3	4	4	4	3																					1	4	3	3	3	3	4	3	3	3	1	3	3	3	3	4	3	3	3	3
6	3	4	3	4																					2	4	4	3	3	4	3	3	3	3	4	3	3	3	3	3	3	3	3	3
																				3	3	3	3	3	1	3	3	3	3	3	3	3	3	3	3	3	3	3	3	3	3	3	3	3
															5	2	5	4	2						1	5	2	1	1	1	4	3	1	2	4	4	4	5	3	3	1	1	1	1
																				5	5	6	2	3	3	3	3	4	3	2	3	4	3	4	2	4	4	4	4	4	2	3	2	1
															6	4	6	4	1						2	4	4	4	4	4	4	4	4	3	2	3	3	3	4	4	2	2	3	2
										3	4	3	3	3											2	5	5	5	5	5	3	5	4	4	3	3	3	4	5	4	3	3	3	3
															4	4	4	4	4						2	3	3	3	3	3	3	3	3	3	3	3	3	3	3	3	3	3	3	3
															2	1	6	1	1						1	5	5	5	5	5	4	4	4	4	4	3	3	3	3	3	5	5	4	5
																				3	4	3	1	4	4	3	4	2	3	3	3	4	3	2	3	3	4	3	2	3	3	4	2	3
					5	4	5	4	4																2	4	4	3	3	3	2	4	4	3	3	4	4	3	3	3	4	4	3	3
																				4	5	4	5	4	1	5	5	5	5	5	3	5	5	5	1	1	1	5	3	3	1	1	1	1
					5	3	5	4	4																3	5	5	5	4	5	5	5	4	5	5	5	5	5	5	5	4	4	3	3
					6	6	6	3	3																3	4	3	2	2	2	4	3	2	3	3	4	4	4	4	3	4	4	4	4
										3	3	3	3	4											1	3	3	3	3	3	3	3	3	3	3	3	3	3	3	2	3	3	3	3
										3	3	3	3	3											2	4	4	4	4	4	3	4	4	4	3	3	4	4	3	4	3	3	3	3
															5	6	6	6	2						1	5	5	5	5	5	5	5	5	5	5	5	5	5	5	5	2	5	2	1
					3	3	2	5	4																2	5	4	3	3	3	4	5	3	4	1	3	4	5	4	5	1	1	1	1
										4	4	4	3	4											1	3	3	3	3	3	3	3	3	3	3	3	3	3	3	3	3	3	3	3
										4	4	4	4	4											2	3	3	3	3	3	3	3	3	3	3	3	3	3	3	3	3	3	3	3
															3	3	3	3	3						1	3	3	3	3	3	3	3	3	3	3	3	3	3	3	3	3	3	3	3
															3	2	5	3	5						2	4	4	4	4	4	4	4	4	4	3	3	3	3	4	4	2	3	4	3
										3	3	4	3	4											1	3	3	3	3	2	3	3	3	3	3	3	3	3	4	3	3	3	3	3
															3	4	4	4	4						1	3	3	3	3	3	3	3	3	3	3	3	3	3	3	3	3	3	3	3
4	3	5	6	6																					2	4	4	3	3	3	4	3	3	3	3	4	4	4	4	4	2	2	2	2
															3	4	4	3	4						1	3	3	3	3	3	3	3	3	3	3	3	3	3	3	3	3	3	3	3
																				5	5	4	5	5	3	5	3	3	4	4	4	4	3	2	4	4	4	4	4	3	4	4	3	2
																				3	5	4	4	2	1	3	3	3	4	4	3	3	3	4	3	3	3	3	3	3	3	2	3	2
					4	4	3	3	3																2	4	4	4	4	4	3	4	4	4	3	3	3	3	3	3	3	3	3	2
3	3	4	5	4																					1	4	5	4	4	4	3	5	4	4	1	3	3	5	5	5	1	1	1	1
																				3	3	4	3	4	2	4	5	4	4	4	5	4	4	4	2	4	4	4	4	4	2	2	2	1
					2	4	5	5	2																2	3	3	3	3	3	3	3	3	3	3	3	3	3	3	3	1	1	1	1
5	5	5	5	5																					2	4	3	2	2	2	3	3	3	2	2	4	4	4	4	3	3	3	3	3
										5	5	4	4	5											3	3	3	3	3	3	3	3	3	3	3	3	3	3	3	3	4	2	2	4
																				6	6	6	6	1	3	1	1	1	1	1	5	5	1	1	5	5	5	5	5	1	5	5	5	1
4	4	3	5	4																					1	4	3	3	2	2	4	3	2	3	1	5	4	5	5	5	4	4	3	2
4	4	4	4	4																					2	3	3	3	3	3	3	3	3	3	3	3	3	3	3	3	3	3	3	3
															4	4	5	2	3						1	5	5	5	5	4	4	5	4	4	2	3	4	4	4	4	1	2	3	1
4	4	3	3	3																					2	5	5	5	5	5	5	5	5	5	1	5	5	5	5	5	1	1	1	1
3	4	3	3	3																					3	3	3	3	3	3	3	3	3	3	3	3	3	3	3	3	3	3	3	3
																				3	3	4	4	4	1	4	4	3	3	3	4	3	4	2	3	3	4	4	4	4	3	4	3	3
4	3	4	4	3																					1	4	4	3	3	2	4	4	3	3	5	5	5	5	4	3	3	1	2	1
										4	4	3	4	4											1	5	3	3	3	3	4	5	5	2	3	4	4	4	4	3	2	2	2	2
															2	5	5	4	4						1	5	4	4	4	4	5	5	3	5	1	5	2	2	4	2	1	1	1	1
																				5	6	6	4	4	1	4	4	1	1	2	4	5	3	3	3	4	5	5	4	4	3	4	4	3
										2	4	3	3	3											1	4	3	3	3	3	3	3	3	3	3	3	3	3	3	3	3	3	3	3
															2	2	3	2	4						1	5	5	5	5	5	5	5	5	5	5	5	5	5	5	5	4	4	4	4
															5	4	5	5	4						2	5	5	5	5	5	3	5	5	5	1	1	1	1	1	1	1	1	1	1
										4	4	4	4	4											1	3	3	3	2	3	3	3	3	3	3	3	3	3	3	3	3	3	3	3
										5	4	3	5	5											1	2	2	2	2	2	1	1	1	1	2	1	1	1	1	1	1	2	1	1
4	4	4	3	4																					1	3	4	4	3	3	3	4	4	3	3	3	4	3	4	4	4	4	4	4
					4	3	4	5	4																2	4	3	3	3	2	3	3	3	2	2	3	3	3	3	3	4	3	3	3
					3	4	4	4	3																1	4	3	3	3	3	4	3	3	3	3	3	4	3	3	3	3	3	3	2
										3	2	5	4	4											1	4	5	5	5	5	3	4	4	4	2	4	3	3	3	4	3	4	4	4
					4	4	3	3	4																2	4	4	4	4	4	4	4	4	4	4	4	4	4	4	5	2	2	2	1
															6	1	1	6	3						1	5	1	1	1	5	5	5	5	5	1	5	5	5	3	3	3	3	3	3
					6	4	4	4	4																1	5	5	5	5	5	5	5	5	5	1	3	5	3	3	1	1	1	1	5
										4	4	4	4	3											2	3	3	3	3	3	3	3	3	3	3	3	3	3	3	3	3	3	3	3
															4	4	4	3	3						2	4	3	3	3	3	3	3	3	3	3	4	3	3	3	3	3	3	3	3
										4	4	4	4	4											2	4	4	4	4	4	4	3	3	3	4	2	3	3	4	3	3	2	2	3
																				4	5	5	4	5	3	3	2	1	2	1	3	3	2	2	4	3	4	2	4	3	4	2	2	3
										3	3	3	3	3											1	3	3	3	3	3	3	3	3	3	3	3	3	3	3	3	3	3	3	3
															4	3	4	3	3						1	4	4	4	4	4	4	4	4	4	4	4	4	4	4	4	1	1	1	1
										3	3	4	4	4											1	3	3	3	3	3	4	3	3	4	4	3	3	3	3	3	3	3	3	3
															5	4	4	5	2						3	4	4	4	5	4	4	4	5	5	3	4	4	4	4	3	4	4	3	4
										4	3	3	3	3											2	3	3	3	3	3	3	3	3	3	3	3	3	3	3	3	3	3	3	3
															3	4	3	4	3						2	4	4	4	4	4	4	4	4	4	4	4	4	4	4	4	4	4	4	4
															5	3	4	3	3						2	5	5	5	5	5	5	5	5	5	5	5	5	5	5	5	3	3	3	3
																				3	3	3	3	3	1	3	3	3	3	3	3	3	3	3	3	3	3	3	3	3	3	3	3	3
					5	6	3	2	3																1	4	4	4	4	4	4	4	4	4	3	3	3	3	3	3	2	2	2	2
										4	4	3	4	4											2	4	4	4	4	4	4	4	4	4	4	4	4	4	4	4	3	3	3	3
															3	2	3	4	4						1	5	4	3	2	4	3	2	4	4	3	2	3	4	3	3	2	4	3	3
										3	5	3	3	6											2	5	4	3	4	4	3	5	4	3	2	4	3	3	4	4	3	2	2	1
															6	1	6	1	1						4	5	5	5	5	5	5	4	5	5	1	3	2	3	3	3	3	3	3	3
																				6	6	2	2	2	2	3	1	1	2	2	4	3	3	4	3	4	4	4	3	3	4	4	4	4
															6	5	5	2	2						3	5	5	4	4	5	2	5	4	4	1	3	3	2	4	5	1	1	2	2
															3	4	3	3	3						1	3	3	3	4	3	3	3	3	3	3	3	3	3	3	3	3	3	3	3
2	5	2	2	5																					1	4	4	4	4	4	4	4	4	4	3	2	4	4	2	4	3	3	3	3
					6	4	3	5	2																1	5	4	3	5	4	1	4	4	4	1	4	5	4	4	3	4	3	3	2
										2	2	2	5	2											1	4	4	3	3	3	3	3	2	2	3	3	4	4	3	3	3	3	4	4
4	4	3	3	3																					2	4	3	3	2	3	3	4	3	3	3	3	4	4	3	3	3	3	2	2
4	6	6	6	4																					1	4	4	4	3	3	4	4	4	3	1	1	1	1	1	1	1	1	1	1
																				5	3	5	5	3	3	5	5	5	5	5	3	4	5	1	1	1	1	1	1	5	1	1	1	1
																				4	5	5	2	2	1	4	3	3	3	3	3	3	3	3	3	4	5	5	5	5	4	4	4	4
1	6	6	6	1																					1	4	2	2	3	3	5	4	3	3	3	4	3	3	3	3	5	5	5	5
															4	3	3	5	4						3	5	4	5	4	3	4	5	4	3	1	4	3	3	3	3	4	4	4	2
					3	4	4	3	3																3	3	3	3	3	3	3	3	3	3	3	3	3	3	3	3	3	3	3	3
4	4	5	2	4																					1	5	4	5	4	5	5	5	4	4	5	5	4	5	5	4	5	5	5	5
															3	2	3	3	3						2	3	3	4	4	3	2	3	1	1	1	1	1	1	1	1	3	4	3	3
										5	6	6	6	1											1	5	5	5	5	5	4	5	5	5	1	4	5	5	5	5	1	1	1	1
					4	5	5	5	4																1	4	4	4	4	4	4	4	4	5	4	4	4	4	4	4	4	4	4	4
										3	5	4	3	3											1	4	3	3	3	3	4	4	3	3	2	4	4	4	2	3	3	3	3	3
															4	3	4	5	4						2	5	5	4	4	4	5	5	3	3	1	5	4	3	5	3	3	3	3	2
																				4	3	3	3	4	1	3	3	3	3	3	3	3	3	3	3	3	3	3	3	3	3	3	3	3
					4	4	3	4	3																3	3	2	3	3	3	4	3	2	2	3	3	3	2	3	3	4	4	3	4
															4	4	4	4	4						2	2	2	2	2	2	2	2	2	2	2	2	2	2	2	2	2	2	2	2
4	3	3	3	3																					1	4	4	4	4	4	4	4	4	4	4	2	3	3	3	3	3	3	3	3
																				3	3	4	1	5	2	4	4	5	5	5	4	4	4	4	4	3	3	3	3	3	3	3	3	3
															4	4	4	4	4						3	3	3	3	3	3	3	3	3	3	3	3	3	3	3	3	3	3	3	3
															3	3	3	3	3						2	3	3	4	3	3	3	3	3	3	3	3	3	3	3	3	3	3	3	4
					4	3	3	4	3																2	4	4	3	3	3	2	5	3	3	5	4	4	4	4	3	2	1	2	1
4	4	4	4	4																					2	2	3	3	3	3	2	2	3	3	3	2	3	3	2	2	3	3	3	3
					4	4	4	3	3																3	3	2	3	3	2	3	3	3	2	2	3	2	3	3	3	3	3	4	4
															6	6	6	6	1						2	5	5	5	5	5	4	5	5	5	1	5	5	5	5	5	1	1	1	1
										4	4	4	4	4											2	3	3	3	3	3	3	3	3	3	3	3	3	3	3	3	3	3	3	3
					4	4	4	4	4																2	5	5	5	5	5	5	5	5	5	5	5	5	5	5	5	5	5	5	5
																				1	5	5	1	2	2	5	5	4	4	4	4	4	4	4	4	4	4	4	4	4	4	4	4	4
4	4	4	4	5																					1	2	2	2	2	2	2	2	2	2	2	2	2	2	2	2	2	2	2	2
										3	3	3	3	3											1	3	3	3	3	3	3	3	3	3	3	3	3	3	3	3	4	4	4	4
										2	5	3	3	5											1	3	3	2	3	3	3	4	4	4	1	5	5	5	3	3	2	2	3	3
																				4	4	4	4	4	3	1	1	1	1	1	1	1	1	1	1	1	1	1	1	1	1	1	1	1
										3	3	4	4	4											1	5	3	3	3	3	3	3	3	3	3	4	4	4	3	3	3	3	2	2
4	2	5	5	5																					3	4	4	4	4	4	4	4	4	4	2	4	4	4	4	2	2	2	2	2
					1	1	6	1	6																1	3	3	3	3	3	3	3	3	3	3	3	3	3	3	3	3	3	3	3
																				4	4	5	3	2	1	2	2	2	2	2	4	3	3	3	4	3	3	3	3	3	3	3	3	3
																				4	5	6	5	6	2	5	5	4	4	4	5	5	5	5	2	4	5	4	5	5	2	3	2	2
										6	6	6	6	1											1	2	2	2	2	2	3	2	2	2	3	3	3	3	3	3	4	4	4	4
																				5	1	6	1	1	1	5	4	5	5	5	2	5	5	5	1	5	4	4	5	5	1	1	1	1
																				3	4	4	3	3	2	4	3	4	4	4	4	3	3	4	3	3	3	4	3	4	3	3	4	4
																				1	1	5	2	1	2	5	5	5	4	5	4	5	4	5	1	4	5	5	4	3	1	1	1	1
4	2	5	5	2																					2	5	5	5	5	5	4	5	4	4	4	4	4	4	4	4	4	4	4	3
															4	5	4	4	3						2	4	4	3	3	3	5	4	3	2	3	5	3	4	2	3	3	3	3	3
																				4	4	3	4	4	1	3	3	4	2	3	3	3	3	3	3	3	3	3	4	2	3	3	2	4
															3	3	3	4	4						1	3	3	3	3	3	3	3	3	3	3	3	3	3	3	3	3	3	3	3
																				3	4	3	3	4	1	3	3	3	3	3	3	3	3	3	3	3	3	3	3	3	3	3	3	3
4	3	4	4	4																					1	4	4	2	3	3	4	5	2	3	3	4	4	5	4	4	1	1	1	1
3	3	3	4	3																					1	3	3	3	3	3	3	3	3	3	3	3	3	3	3	3	3	3	3	3
															5	3	4	3	3						3	5	5	4	5	5	5	5	4	5	5	5	5	5	5	5	2	3	2	2
																				3	4	4	3	4	2	5	3	3	3	3	3	5	3	4	2	4	4	4	3	4	2	2	2	1
					4	6	5	4	3																2	4	3	3	3	3	3	3	3	3	3	3	4	3	3	3	3	3	3	3
5	5	5	5	5																					1	4	4	4	4	4	2	4	4	4	2	2	4	4	2	4	4	4	4	2
					4	3	3	4	3																2	4	3	3	3	3	4	3	3	3	3	4	3	3	3	3	4	4	4	2
															1	6	5	5	2						3	5	4	4	4	4	4	5	4	4	1	4	4	4	4	4	3	3	3	4
3	3	2	2	5																					3	5	5	4	2	2	5	5	4	5	2	4	5	3	1	3	1	1	1	1
															5	4	4	4	2						2	4	4	4	3	3	3	4	3	3	4	4	4	4	4	3	4	3	2	2
															6	2	5	6	5						3	3	4	3	3	3	4	4	3	3	2	4	4	2	4	1	3	3	3	2
3	3	3	3	3																					1	3	3	3	3	3	3	3	3	3	3	3	3	3	3	3	3	3	3	3
					4	4	4	4	4																2	5	3	4	3	3	4	4	4	3	3	5	4	4	4	4	1	1	1	1
															3	3	3	3	3						2	4	3	3	3	3	3	3	3	3	3	3	3	3	3	3	3	3	3	3
4	4	4	4	4																					1	5	5	5	5	5	5	5	5	5	5	5	1	1	5	5	1	1	1	1
4	4	4	4	4																					1	4	5	5	5	5	4	4	4	4	4	4	4	4	4	5	1	1	1	1
3	3	3	4	3																					1	3	3	3	3	3	3	3	3	3	3	3	3	3	3	3	4	4	4	4
																				5	5	5	5	5	2	5	5	5	5	5	5	5	5	5	5	5	5	5	5	5	5	5	5	5
																				3	5	4	4	4	2	4	4	4	3	3	4	4	3	3	2	5	5	4	4	2	2	2	3	1
					3	3	4	3	4																1	3	3	3	3	3	3	3	3	3	3	3	3	3	3	3	3	3	3	3
															4	3	4	3	3						1	4	3	3	3	3	3	3	3	3	3	3	3	3	3	3	3	3	3	3
					4	4	4	4	3																1	2	2	2	2	2	3	3	2	2	2	2	3	2	3	3	3	3	3	3
4	4	4	4	4																					2	3	3	3	3	3	3	3	3	3	3	3	3	3	3	3	3	3	3	3
					4	5	4	4	3																2	3	3	3	3	3	3	3	3	3	3	3	3	3	3	3	3	3	3	3
					3	4	5	5	4																2	2	3	2	2	3	4	3	3	2	3	4	3	2	3	3	4	4	4	4
															5	2	5	2	4						3	5	5	2	4	4	4	5	2	1	1	2	4	4	5	4	3	4	2	1
					3	6	6	3	6																1	5	5	5	5	5	5	5	4	5	1	4	5	5	5	5	2	1	1	1
4	4	4	4	4																					1	3	3	3	3	3	3	3	3	3	3	3	3	3	3	3	3	3	3	3
3	4	4	4	3																					1	3	3	3	3	3	3	3	3	3	3	3	3	3	3	3	3	3	3	3
2	5	2	1	5																					1	2	2	2	2	2	2	3	2	3	2	3	3	4	3	4	2	2	2	2
																				4	5	4	4	4	1	3	4	3	3	4	3	3	3	3	4	3	3	3	3	3	3	4	3	3
															1	1	1	1	1						2	5	5	5	5	5	5	5	5	5	5	4	4	4	4	4	1	1	1	1
																				4	5	5	4	4	3	4	5	4	4	4	4	5	4	4	2	5	5	5	5	3	3	3	3	3
															6	5	5	5	1						1	5	5	4	4	4	1	5	4	5	1	4	5	2	5	4	1	1	1	1
										3	4	4	4	4											1	4	4	3	3	3	4	4	3	3	2	4	4	4	4	4	3	3	3	3
4	3	3	3	3																					2	5	5	5	5	5	5	5	5	5	1	5	5	5	5	5	1	1	1	1
4	4	4	3	3																					1	4	3	3	3	3	3	3	3	3	3	3	3	3	3	3	2	2	2	2
																				4	4	4	4	4	2	3	3	3	3	3	3	3	3	3	3	3	3	3	3	3	3	3	3	3
										5	4	5	4	5											1	4	4	3	3	3	4	4	4	3	3	4	4	3	4	4	3	4	4	4
										2	3	4	2	3											3	4	3	3	3	3	2	4	4	3	3	4	3	4	4	4	3	2	2	2
															4	4	4	4	4						3	1	1	2	2	2	2	2	2	2	2	1	1	1	1	1	5	5	5	5
					4	5	4	4	3																3	5	5	4	5	5	5	5	5	5	5	5	5	5	5	5	2	2	1	2
																				3	1	6	6	1	1	1	1	1	1	1	3	1	1	1	3	5	5	5	3	5	4	5	5	4
										3	5	4	5	3											3	5	5	4	3	3	2	5	3	3	2	5	5	5	4	4	1	1	1	1
4	4	4	4	4																					2	3	3	3	3	3	3	3	3	3	3	3	3	3	3	3	3	3	3	3
																				4	4	4	3	3	2	4	3	3	2	2	3	3	2	2	3	4	4	4	4	4	4	4	3	3
										5	5	5	5	5											1	5	5	5	5	5	5	5	5	5	5	5	5	5	5	5	5	5	5	5
															6	6	6	6	6						2	4	3	4	4	4	3	4	3	2	1	4	4	3	3	3	2	3	3	3
															5	5	6	5	3						2	4	3	2	2	3	2	4	3	3	1	5	4	4	2	3	2	2	1	1
															6	6	6	2	4						2	5	5	5	5	5	1	5	5	5	1	1	3	4	5	5	3	3	3	3
										6	6	6	5	5											4	4	5	5	4	5	4	5	5	5	4	5	5	4	4	5	4	5	5	4
4	3	4	3	3																					1	4	3	3	2	3	3	3	3	3	3	3	3	3	3	3	3	3	3	3
																				4	5	4	4	4	1	3	3	3	3	3	3	3	3	3	3	3	3	3	3	3	1	1	1	1
					3	6	6	6	6																4	4	5	5	4	3	3	5	3	5	3	5	4	3	3	5	5	5	5	5
					3	5	3	4	3																1	4	3	3	3	3	4	3	4	3	4	3	4	4	4	4	3	3	3	3
															6	1	1	6	6						4	1	1	1	1	1	1	1	1	1	2	5	4	4	3	2	4	3	4	3
																				5	3	3	5	3	3	4	4	3	2	3	4	4	4	4	3	4	4	4	4	4	3	2	2	2
										2	5	1	2	4											2	5	5	4	4	4	4	5	5	4	2	5	5	5	5	5	1	1	1	1
										1	6	1	6	4											2	5	5	5	5	5	3	5	5	5	1	3	5	5	5	5	1	1	1	1
															1	6	6	1	1						1	5	5	5	5	5	5	5	5	5	5	5	5	5	5	5	5	5	5	5
					5	5	2	2	2																2	4	3	3	3	3	4	3	3	3	3	3	3	3	3	3	2	2	2	2
										6	6	6	6	6											1	1	1	1	1	1	1	1	1	1	1	1	1	1	1	1	1	1	1	1
					3	3	3	3	3																3	5	5	5	5	5	5	5	5	5	5	5	4	5	5	5	3	3	3	2
																				4	5	5	6	6	3	4	3	3	3	2	4	4	3	2	4	4	3	3	2	2	3	3	2	2
																				5	1	1	1	5	2	4	3	3	3	3	3	3	3	3	3	4	3	4	4	4	3	3	3	3
					4	4	4	4	4																3	3	3	3	3	3	4	4	3	4	4	3	4	4	3	4	3	4	4	3
4	3	3	3	3																					1	5	5	5	5	5	5	5	5	5	5	4	5	4	4	4	4	4	4	4
															5	2	4	5	2						2	3	3	3	3	3	3	3	3	3	3	3	3	4	4	4	2	2	2	3
															2	2	2	2	2						1	3	2	1	2	1	2	2	2	4	3	4	4	4	4	3	3	3	3	3
										3	5	1	3	5											1	5	4	4	4	5	4	5	4	5	1	3	3	4	3	3	3	3	3	3
4	3	3	4	4																					2	2	3	3	3	2	2	2	2	2	2	1	2	1	1	1	1	2	1	1
										4	2	4	3	4											1	2	3	2	3	3	3	2	4	4	3	3	2	3	4	3	2	3	4	3
															5	5	4	4	5						1	4	4	4	4	4	4	4	4	4	3	4	4	4	4	4	2	2	2	2
										3	4	3	5	2											2	3	3	3	3	3	3	3	3	3	3	3	3	3	3	3	3	3	3	3
																				4	4	5	3	4	2	5	5	5	4	5	4	5	4	4	1	2	3	4	4	4	2	2	2	1
															4	4	4	4	4						2	4	4	3	3	3	3	3	3	4	4	3	3	4	3	3	3	3	3	3
															2	5	2	5	5						1	3	3	3	3	3	4	4	4	4	3	3	3	4	3	3	3	3	3	3
					3	4	4	4	4																1	3	3	3	3	3	4	3	3	3	4	2	3	3	3	4	3	3	3	3
3	6	1	4	5																					2	5	5	5	4	4	5	5	5	4	1	5	4	5	5	5	1	1	1	1
																				1	6	6	1	1	1	5	5	5	5	5	3	5	5	5	1	5	3	5	3	5	1	1	1	1
																				4	3	4	4	4	1	5	5	5	5	5	5	5	5	5	1	1	1	1	1	1	1	1	1	1
5	5	5	4	3																					2	4	4	3	3	2	4	4	3	3	3	4	4	4	4	4	3	3	3	3
1	5	3	6	6																					1	5	5	5	5	5	5	5	5	5	2	3	5	5	4	5	1	1	1	3
																				2	3	4	4	5	2	3	4	3	5	3	3	4	3	3	4	3	4	3	3	3	3	4	5	3
3	4	4	4	5																					1	5	5	4	4	3	4	5	4	4	1	5	5	5	4	4	1	1	2	1
3	5	6	4	5																					1	5	4	3	4	4	2	5	3	3	1	4	5	5	3	3	2	2	2	1
																				1	3	4	3	3	3	5	5	5	5	5	5	5	5	5	5	5	5	5	5	5	1	1	1	1
					5	5	2	2	2																1	4	3	3	3	3	4	4	4	5	4	4	5	4	4	3	3	2	3	4
4	4	4	4	4																					3	5	5	5	5	5	4	5	5	2	5	3	4	3	4	4	4	3	4	3
1	3	5	6	2																					1	5	5	5	5	5	5	5	5	5	5	5	5	5	5	5	4	5	5	5
4	6	3	3	3																					2	4	4	4	4	4	3	4	4	3	3	3	4	4	4	4	2	3	2	2
																				3	3	4	4	4	3	5	4	4	5	4	3	5	3	4	1	5	4	5	5	5	1	1	1	1
																				3	2	3	4	4	2	3	3	3	3	3	3	3	2	3	3	4	3	2	3	3	3	2	2	2
										3	4	3	4	4											2	4	4	2	2	2	2	4	2	2	3	4	4	4	3	4	2	2	2	2
										1	1	4	1	6											3	4	5	3	3	4	5	5	3	5	1	5	5	5	4	5	3	1	1	1
					5	5	2	5	5																1	3	3	3	3	3	3	3	3	3	3	3	3	3	3	3	3	3	3	3
										4	4	4	4	4											1	3	3	3	3	3	3	3	3	3	3	3	3	3	3	3	3	3	3	3
					3	4	3	4	4																3	5	5	4	4	4	3	5	3	4	1	3	3	3	3	3	1	1	1	1
1	6	6	6	1																					3	5	4	3	4	4	1	5	3	3	3	5	5	5	5	5	1	1	1	1
																				4	3	4	4	4	2	5	5	4	4	5	5	5	5	3	1	1	3	4	4	3	2	3	3	3
2	5	3	4	4																					1	3	3	2	2	2	4	2	3	4	1	4	4	3	3	3	2	3	2	1
																				6	2	6	5	2	2	5	4	4	3	3	5	5	3	2	1	5	5	4	3	4	3	2	2	2
										5	5	3	5	5											2	5	5	5	5	5	5	5	5	5	5	5	5	5	5	5	1	1	5	5
					4	4	4	4	4																1	5	5	5	5	5	1	5	5	5	1	5	5	5	5	5	1	1	1	1
3	3	3	3	3																					2	3	3	3	3	3	3	3	3	3	3	3	3	3	3	3	3	3	3	3
															5	5	5	5	3						3	4	4	3	2	2	4	4	3	3	2	4	4	3	4	3	4	4	4	3
										2	2	2	2	2											2	4	4	4	4	4	4	4	4	4	4	4	4	4	4	4	2	2	2	2
										4	4	3	4	3											2	4	3	3	4	3	3	4	3	4	3	4	3	3	4	3	4	3	4	3
					4	6	6	4	4																1	3	3	3	3	3	3	3	3	3	3	3	3	3	3	3	1	1	1	1
										4	4	4	4	4											2	5	4	5	5	5	4	5	5	5	5	4	4	4	2	3	2	2	4	2
										4	4	4	4	4											1	4	4	3	4	3	4	4	3	3	2	4	4	4	4	3	3	2	2	1
																				3	3	4	5	3	1	5	5	5	5	5	5	5	5	5	5	5	3	3	1	3	3	3	3	2
															3	3	5	2	4						1	4	4	4	4	4	5	4	4	4	2	2	4	4	4	4	2	2	2	2
4	3	4	3	4																					3	3	4	3	3	3	3	3	3	3	4	3	2	3	3	3	3	4	4	4
					3	3	4	3	3																1	4	3	3	3	3	4	3	3	3	3	4	3	4	4	3	4	4	4	4
5	5	3	4	2																					1	5	4	3	3	3	4	4	4	4	2	3	3	4	4	4	3	3	3	2
										4	4	4	4	4											1	5	5	5	5	5	5	5	5	5	5	5	5	5	5	5	1	1	1	1
					5	5	5	5	5																1	5	5	4	4	4	4	4	4	4	3	3	3	3	4	3	3	3	3	3
															3	4	4	4	3						1	5	4	3	3	3	4	4	3	3	3	4	4	3	3	3	4	3	3	4
					3	3	3	3	3																3	3	3	3	3	3	3	3	3	3	3	3	3	3	3	3	1	1	1	1
															6	6	1	6	5						3	4	3	3	3	3	3	4	4	4	3	3	4	4	3	3	3	4	3	3
															5	5	5	2	2						1	3	3	3	3	3	3	3	3	3	3	4	3	3	3	4	3	2	2	1
					3	6	6	3	6																3	4	5	3	5	5	1	5	5	4	5	4	3	5	5	2	1	1	1	1
3	5	4	4	3																					1	3	2	2	2	2	3	3	2	2	3	3	4	4	3	4	3	3	3	3
					1	6	1	1	1																1	5	5	5	5	5	3	5	5	5	5	3	4	4	3	4	1	1	4	5
															4	3	4	3	4						1	5	5	4	4	4	5	4	4	4	3	5	5	5	2	4	2	1	2	2
					1	1	1	1	1																1	3	3	3	3	3	3	3	3	3	3	3	3	3	3	3	3	3	3	3
					4	6	6	6	6																2	4	4	3	2	3	3	3	3	3	3	3	3	3	3	3	3	3	4	3
					5	5	2	5	3																3	5	5	5	5	5	5	5	5	5	5	4	4	4	4	4	1	1	1	3
															5	5	5	3	2						3	4	4	4	4	4	5	5	5	5	2	2	2	2	2	2	2	1	1	1
															4	5	5	3	5						2	4	3	2	2	3	4	3	2	3	3	4	5	5	4	5	4	4	4	3
					4	5	4	4	4																2	3	3	3	3	2	2	2	2	3	2	2	2	3	2	2	3	4	3	2
															1	1	2	1	1						2	4	4	4	4	4	5	5	4	5	1	5	5	5	5	5	1	1	1	1
					4	3	4	4	4																2	3	4	3	3	3	3	3	3	3	3	4	4	3	3	4	3	3	3	3
					6	6	6	1	6																1	3	3	3	3	3	3	5	3	3	5	5	3	3	5	1	5	5	3	3
6	6	6	6	6																					3	2	2	2	2	2	2	2	2	2	1	4	4	4	4	4	5	5	5	5
					3	3	1	1	2																2	5	5	5	5	4	4	5	5	5	3	5	5	4	5	5	3	3	2	3
1	6	6	6	6																					2	4	4	3	3	3	4	3	3	3	3	4	2	3	3	3	2	2	3	2
										4	4	4	4	4											1	3	3	3	3	3	3	3	3	3	3	3	3	3	3	3	3	3	3	3
															4	4	4	4	4						2	4	4	4	4	4	4	4	4	4	4	4	4	4	4	4	4	4	4	4
															4	4	3	3	3						1	1	1	1	1	1	1	1	1	1	1	1	1	1	1	1	1	1	1	1
																				4	4	4	4	4	3	3	3	3	3	3	3	3	3	3	3	3	3	3	3	3	3	3	3	3
										4	4	4	4	4											1	3	3	3	3	3	3	3	3	3	3	3	3	3	3	3	3	3	3	3
										3	4	1	5	5											1	4	4	4	4	4	4	4	4	3	3	3	4	4	4	4	4	4	4	4
															4	4	5	1	4						1	2	2	3	2	2	3	3	2	2	2	2	2	2	3	2	2	3	2	2
																				4	4	1	4	4	1	3	3	3	3	3	3	3	3	3	3	3	3	3	3	3	3	3	3	3
					6	6	6	1	6																1	5	5	5	5	5	5	5	5	5	5	5	5	5	5	5	1	1	1	1
															6	1	6	6	6						1	5	5	5	5	5	5	5	5	5	5	3	2	2	2	2	1	1	1	1
																				1	1	6	6	1	1	5	5	5	5	5	5	5	5	5	5	5	5	5	5	5	5	5	5	5
																				4	6	6	4	1	1	4	4	4	4	4	4	4	4	4	4	4	4	4	4	4	2	2	2	2
					3	4	4	4	4																1	3	3	3	3	3	3	3	3	3	3	3	3	3	3	3	3	3	3	3
4	4	4	4	4																					2	5	4	4	4	4	3	3	3	3	3	3	3	4	3	3	1	1	2	2
					5	2	5	5	2																2	2	1	2	1	2	2	2	3	2	3	2	1	2	3	4	3	3	2	2
3	3	3	3	4																					1	3	4	3	2	2	3	3	3	3	3	3	4	2	2	2	2	2	2	2
															5	4	4	3	5						2	5	4	4	4	4	4	4	4	4	4	4	4	4	4	4	4	3	3	4
3	3	3	3	3																					2	4	3	2	2	3	3	3	3	3	3	3	3	3	3	3	3	3	3	3
															4	6	6	6	1						1	4	4	4	4	4	4	4	4	4	4	4	4	4	4	4	1	1	1	1
															6	2	5	5	5						1	5	3	2	2	2	2	4	3	3	2	3	4	4	4	4	3	2	3	1
															4	5	5	2	3						2	5	4	4	4	4	2	4	3	3	2	5	4	5	2	2	1	1	1	1
																				3	4	4	3	4	2	5	5	4	3	4	5	5	3	2	3	2	5	4	4	3	2	3	3	2
																				3	3	3	4	3	1	3	3	3	3	3	3	3	3	3	3	3	3	3	3	3	3	3	3	3
																				6	1	6	1	1	2	5	1	1	1	1	5	5	1	1	5	1	1	1	1	1	3	3	5	1
										2	3	2	3	2											2	4	4	5	5	5	5	5	4	4	2	2	2	2	5	5	1	1	1	1
										3	4	3	3	2											3	5	5	5	5	5	2	5	5	5	1	5	2	3	5	2	1	1	1	1
										2	2	5	5	2											2	3	3	4	3	3	3	4	3	3	4	3	3	3	4	3	4	3	3	3
4	2	2	5	2																					2	5	5	5	5	5	4	5	5	5	2	2	3	4	4	4	1	1	1	1
					5	2	2	5	2																2	5	5	5	3	4	4	5	4	5	1	4	4	4	3	3	3	3	3	2
																				4	3	5	4	3	2	4	4	4	4	4	4	4	4	4	4	5	5	4	4	4	3	3	3	3
															5	3	4	2	3						1	4	4	4	4	4	4	5	3	4	2	4	4	4	3	4	2	3	3	2
										4	4	3	3	4											2	5	5	4	4	4	3	5	4	4	2	3	4	4	4	4	2	3	2	1
					4	5	2	4	2																4	5	3	3	3	3	3	3	3	3	3	3	3	3	3	3	3	4	3	3
																				4	4	4	4	4	1	5	5	5	5	5	2	4	5	5	1	3	4	4	1	2	1	1	1	1
										3	4	4	4	3											2	4	3	3	3	3	3	3	2	2	3	3	3	3	4	2	3	3	3	3
															5	5	2	2	3						1	2	2	1	1	2	4	4	2	2	2	4	4	5	5	4	3	3	2	2
																				6	6	6	5	6	2	5	5	5	5	5	5	5	5	5	3	2	5	5	3	4	2	2	2	2
															6	6	6	6	6						1	3	3	3	3	3	3	3	3	3	3	3	3	3	3	5	2	2	2	2
																				4	3	4	4	3	1	5	5	5	5	5	5	5	4	5	1	4	4	5	4	5	1	1	1	1
															3	4	5	4	5						1	3	3	3	3	3	3	3	3	3	3	3	3	3	3	3	2	2	2	2
																				4	3	4	4	4	3	4	4	4	5	4	2	5	4	4	1	5	5	3	5	4	1	1	1	1
																				3	3	3	3	3	1	3	3	3	3	3	3	3	3	3	3	3	3	3	3	3	3	3	3	3
																				3	4	5	3	4	1	4	4	4	3	4	4	4	3	3	4	4	4	3	4	4	4	3	3	1
																				3	3	4	3	4	1	1	1	1	1	1	1	1	1	1	1	1	1	1	1	1	1	1	1	1
										3	6	2	6	5											1	5	4	2	1	4	5	5	3	4	1	4	5	5	1	5	2	1	1	1
					3	3	3	3	3																1	3	3	3	3	4	3	3	3	3	3	3	3	3	3	3	3	3	3	3
																				3	3	5	2	4	1	5	3	3	3	3	4	5	3	4	3	3	4	5	4	4	2	2	1	1
4	5	4	3	4																					1	3	3	3	3	3	3	3	3	3	3	3	3	3	3	3	3	3	3	3
																				4	4	4	3	3	2	4	3	3	3	3	3	3	3	3	3	4	4	4	4	4	3	3	3	3
					3	4	3	3	3																1	5	5	5	5	5	5	5	5	5	1	1	2	3	3	5	3	3	3	3
					3	4	4	5	2																3	4	2	1	1	1	4	3	2	3	2	4	4	4	2	2	3	3	2	2
2	2	3	3	3																					1	5	5	5	4	4	5	5	4	4	3	5	4	3	5	3	2	2	3	2
2	5	6	6	1																					2	5	5	4	4	4	4	5	4	3	2	3	4	4	5	5	3	3	3	2
					4	4	4	3	4																2	3	3	3	3	3	4	3	3	3	3	3	2	3	4	3	3	3	3	3
																				4	4	3	5	3	2	4	4	4	4	4	4	3	3	4	4	4	3	4	3	4	4	3	4	4
										3	4	3	2	3											1	4	3	3	4	4	3	4	4	4	4	4	3	2	2	3	3	3	3	3
															4	4	4	4	4						2	5	4	3	3	3	4	4	4	4	3	3	4	4	4	4	1	1	1	1
										3	4	4	5	3											3	5	5	4	4	4	5	5	4	4	1	5	5	5	4	5	1	1	5	5
3	3	3	3	3																					1	5	5	5	5	5	5	5	5	5	5	5	5	5	5	5	5	5	5	5
					3	6	3	3	4																1	5	5	5	5	5	5	5	5	5	5	5	5	5	5	5	1	2	1	1
					4	4	4	4	4																1	4	3	2	2	2	3	3	3	3	3	3	4	4	3	4	2	2	2	1
1	6	1	6	1																					3	4	3	1	1	1	4	4	1	1	1	4	4	4	4	1	5	5	5	5
																				4	4	4	4	4	3	3	4	3	3	4	3	3	3	3	4	3	4	3	3	3	4	4	3	4
										2	2	2	2	5											2	3	3	3	3	4	4	4	3	3	3	3	3	3	3	3	3	3	3	2
															4	4	4	4	4						1	3	3	3	3	3	3	3	3	3	3	3	3	3	3	3	3	3	3	3
					4	5	4	2	5																2	3	3	3	3	3	4	4	3	3	2	4	4	4	4	4	1	1	1	1
					6	3	2	2	3																4	4	5	4	4	4	5	5	3	4	2	1	5	4	3	4	3	3	3	3
					4	4	4	4	4																1	5	5	5	5	5	1	5	5	5	1	5	5	5	1	5	1	1	1	1
3	2	2	2	3																					2	2	3	3	3	3	4	3	3	2	4	4	4	4	4	4	3	4	4	4
										3	4	5	3	1											1	4	4	5	5	4	4	5	4	4	5	4	5	4	4	4	5	4	5	5
					5	6	6	2	6																1	5	4	3	4	4	3	5	5	3	1	5	5	5	5	5	3	3	1	1
										3	4	3	4	4											1	3	3	3	3	3	3	3	2	3	3	3	3	3	3	3	3	3	3	3
					6	6	3	1	1																1	4	4	4	4	4	4	4	4	4	4	4	4	4	4	4	2	2	2	2
										2	2	2	3	4											4	5	5	5	5	5	5	5	5	5	1	1	1	1	5	5	2	2	1	1
																				3	3	3	3	3	1	1	1	1	1	1	1	1	1	1	1	1	1	1	1	1	1	1	1	1
4	4	3	2	4																					2	5	4	4	4	3	4	4	4	4	2	4	5	4	4	4	2	2	2	2
					4	4	2	3	3																1	4	4	5	4	4	4	5	3	4	4	4	5	5	4	3	3	4	3	3
3	6	3	4	3																					1	4	4	3	3	3	4	4	3	4	1	4	4	4	3	4	3	3	3	2
3	5	5	5	4																					1	3	3	2	2	2	3	2	2	3	3	3	4	4	3	3	3	3	3	3
																				3	4	3	3	3	1	3	3	3	3	3	3	3	3	3	3	3	3	3	3	3	3	3	3	3
																				4	4	3	3	4	1	3	2	2	3	3	3	4	5	4	1	5	5	5	1	3	1	1	1	1
4	5	3	4	4																					3	3	5	2	4	3	3	5	4	2	3	3	5	4	2	4	3	5	2	4
															5	2	6	3	6						2	4	4	4	2	2	4	4	2	2	2	4	4	4	2	3	2	2	2	2
4	4	4	4	4																					1	3	3	3	3	3	3	3	3	3	3	3	3	3	3	3	3	3	3	3
																				4	4	4	4	3	1	4	3	3	3	3	4	4	3	3	3	4	3	4	3	3	3	3	3	3
																				5	5	5	1	2	1	5	3	3	4	3	4	5	3	3	2	5	4	5	5	4	2	2	1	2
					5	5	4	2	3																1	2	2	1	1	1	3	2	1	1	4	4	5	4	5	4	1	2	2	1
																				5	3	2	6	1	2	3	3	3	3	3	3	3	3	3	3	3	3	3	3	3	3	3	3	3
										4	4	4	3	4											2	3	3	3	3	3	3	3	3	3	3	3	3	3	3	3	3	3	3	3
															5	5	5	5	2						1	5	5	5	5	5	5	5	5	5	2	3	4	4	4	4	3	3	3	3
					4	4	4	4	3																3	4	4	4	4	4	4	4	4	4	4	3	3	3	3	3	3	3	3	3
					4	1	2	4	4																2	3	3	3	3	4	3	3	4	3	4	3	4	4	3	3	3	3	3	3
															3	3	3	3	3						2	4	4	4	4	4	4	4	4	4	4	4	4	4	4	4	4	4	4	4
															4	5	6	3	1						1	5	4	3	3	3	4	4	3	3	3	3	4	4	3	3	3	3	3	2
										2	2	1	2	1											1	4	4	4	5	4	2	4	4	4	2	2	4	4	3	3	2	2	2	2
																				3	5	6	6	2	3	5	5	5	3	5	5	5	4	5	1	5	4	4	5	5	1	1	1	1
															6	6	6	6	6						1	1	1	1	1	1	1	1	1	1	1	1	1	1	1	1	1	1	1	1
															4	4	4	4	4						1	4	4	4	4	4	3	4	4	4	2	3	4	4	4	4	2	3	3	2
																				5	5	5	2	5	2	5	4	5	3	3	1	5	4	5	1	4	1	2	5	2	2	2	4	2
															6	1	4	6	1						2	5	5	5	5	5	3	5	5	5	3	1	3	4	5	5	3	3	2	2
																				4	4	4	4	3	1	5	4	3	3	3	3	4	3	3	3	4	4	4	4	4	1	3	3	3
4	4	3	4	4																					2	3	4	3	3	4	5	4	3	3	3	3	3	3	3	3	2	3	3	3
					2	4	5	4	3																2	5	3	3	4	4	3	4	4	4	3	4	3	2	2	4	4	5	5	5
3	5	4	3	4																					2	4	4	4	4	4	5	5	3	3	2	5	5	5	5	5	1	2	1	1
					4	3	4	5	3																3	3	3	3	3	3	2	4	3	3	3	2	3	4	2	3	3	3	3	3
																				2	3	5	2	5	1	3	3	3	3	3	3	3	3	3	3	3	3	3	3	3	3	3	3	3
					2	2	4	3	3																2	1	2	2	2	2	3	2	2	2	4	2	2	2	5	3	5	4	4	4
															5	2	5	6	2						1	4	4	4	3	3	4	3	3	3	3	3	4	3	4	3	4	4	4	4
															4	4	4	4	4						2	5	5	5	5	5	5	5	5	5	3	4	4	5	5	5	3	3	3	3
																				4	4	4	4	3	1	5	5	5	5	5	5	5	5	5	5	5	5	5	5	5	1	1	1	1
																				2	3	3	3	3	2	4	4	3	3	3	4	5	4	4	3	3	3	4	4	4	2	4	3	2
															6	1	6	6	1						1	5	5	5	5	5	5	5	5	5	5	5	5	5	5	5	1	1	1	1
2	6	6	6	5																					2	4	4	3	3	3	5	3	4	3	3	3	4	4	3	3	3	3	4	4
															4	4	4	4	4						1	3	3	3	3	3	3	3	3	3	3	3	3	3	3	3	3	3	3	3
2	3	2	2	3																					3	5	5	5	5	5	5	4	5	5	4	3	4	4	4	4	2	2	2	2
																				1	1	6	1	6	2	5	5	5	5	5	1	5	5	5	1	5	5	5	5	1	1	1	1	1
															6	6	5	5	1						2	4	4	3	3	3	4	3	3	3	3	4	4	4	4	3	3	3	2	2
					4	5	2	5	3																2	4	3	3	3	4	4	4	2	3	2	4	5	5	3	3	3	3	3	1
2	3	2	2	2																					1	3	4	3	3	2	3	4	4	4	3	3	4	2	3	4	4	4	3	3
3	3	3	3	3																					3	3	3	3	3	3	3	3	3	3	3	3	3	3	3	3	3	3	3	3
					3	4	4	4	3																2	2	2	2	2	2	3	3	2	2	3	3	2	2	2	3	3	3	3	3
										4	5	5	3	4											2	5	4	4	4	4	3	4	3	3	2	4	4	3	4	3	3	3	3	3
4	5	4	5	5																					1	4	4	3	3	3	4	3	4	4	1	4	5	5	3	3	3	3	3	3
															5	5	3	5	3						2	4	4	3	3	4	5	4	3	3	3	4	3	4	3	3	3	4	4	4
															1	6	6	1	6						1	4	5	3	3	4	2	3	5	4	4	3	4	5	5	4	4	5	4	5
															4	4	3	3	4						1	4	3	3	4	3	4	4	4	4	1	4	3	4	4	4	3	3	3	3
4	4	4	5	3																					2	4	3	3	3	3	3	3	3	3	3	4	4	4	4	4	3	3	3	2
																				4	3	4	3	3	2	3	3	3	3	3	3	3	3	3	3	3	3	3	3	3	3	3	3	3
					2	5	6	5	3																1	4	4	4	2	2	4	4	2	1	2	5	5	4	1	2	4	2	1	2
										1	4	2	2	4											2	5	5	5	5	5	5	5	5	3	2	4	5	5	5	5	2	2	1	1
										3	5	3	4	3											2	3	3	2	2	2	4	3	3	3	1	5	4	3	3	3	5	5	5	5
										4	3	5	5	3											2	4	3	2	2	2	3	2	2	3	2	4	4	4	2	2	5	4	4	3
										4	4	3	3	3											3	5	4	4	4	4	5	5	4	4	4	5	4	5	4	4	5	5	4	4
3	2	3	2	2																					2	4	4	4	3	4	3	4	4	3	3	4	2	2	4	3	2	4	2	2
2	4	2	4	2																					1	4	4	3	3	3	4	5	3	3	1	4	4	4	4	5	1	1	1	1
3	4	5	4	3																					2	2	3	3	3	3	3	3	3	3	3	3	3	3	3	3	3	3	3	3
3	4	3	4	4																					1	4	4	4	3	3	3	3	3	3	2	3	3	4	4	4	2	2	2	2
2	2	2	5	2																					2	4	4	4	4	4	4	4	4	4	4	4	4	4	4	4	3	3	3	3
4	4	3	3	4																					1	3	3	3	3	3	3	3	3	3	3	3	3	3	3	3	3	3	3	3
																				1	1	6	1	6	1	5	5	5	5	5	5	5	5	5	5	3	3	4	3	3	3	3	3	3
										3	5	3	2	5											2	4	5	3	3	3	3	4	3	4	5	3	2	4	4	3	2	3	3	2
					4	4	4	5	4																2	5	3	2	3	3	4	4	3	3	2	5	4	5	3	3	3	3	3	2
										3	2	3	5	2											1	3	4	4	4	3	5	4	5	4	4	5	4	4	4	3	4	4	5	4
					3	4	3	5	2																3	3	2	2	2	2	5	4	2	2	4	4	3	3	3	2	2	2	2	1
										1	6	6	4	1											2	4	4	3	3	2	5	3	2	3	4	4	4	5	3	3	3	3	3	3
																				2	4	5	3	4	1	5	5	4	4	4	4	5	4	5	3	4	5	5	4	4	2	3	3	3
					4	5	5	4	3																2	3	3	3	4	3	2	3	3	3	4	3	2	2	4	3	2	3	2	3
4	4	4	4	4																					1	3	3	3	3	3	3	3	3	3	3	3	3	3	3	3	3	3	3	3
										4	4	4	4	4											1	3	3	3	3	3	3	3	3	3	3	3	3	3	3	3	3	3	3	3
															4	4	5	4	5						1	3	3	2	3	3	3	2	3	3	3	3	3	3	3	3	2	2	3	3
																				4	4	4	4	4	3	3	2	2	2	2	3	2	2	3	2	4	4	4	2	4	3	3	3	3
					3	4	3	4	4																2	3	3	2	3	3	3	3	3	2	3	3	3	3	3	2	3	2	3	3
					3	4	5	3	5																1	3	3	3	3	3	3	3	3	3	3	3	3	3	3	3	4	4	4	4
																				4	2	4	5	2	3	3	2	2	2	2	3	2	2	3	2	4	4	4	3	3	3	2	2	1
															4	3	4	4	3						4	4	5	5	5	5	4	5	5	4	4	5	4	5	5	5	5	4	5	5
															3	3	3	3	4						2	5	5	5	5	5	5	5	5	1	1	2	2	2	2	2	2	2	2	2
																				3	4	4	4	3	2	4	4	3	3	3	4	4	3	4	2	3	4	4	4	4	2	2	1	1
															5	5	5	5	5						1	4	4	4	4	4	4	4	4	4	4	4	4	4	4	4	3	3	3	3
										4	4	4	4	4											3	4	4	4	4	4	4	4	4	4	4	4	4	4	4	4	3	3	3	3
																				4	4	4	3	3	2	5	5	5	5	5	5	5	5	4	2	2	4	4	4	4	2	2	3	2
																				3	3	4	3	4	2	4	4	4	3	4	5	4	4	4	3	3	4	4	4	3	3	3	4	4
					5	5	5	4	5																3	3	4	3	3	3	3	3	3	3	3	3	3	3	3	3	2	2	2	1
															3	3	3	3	3						2	3	3	3	3	3	3	3	3	3	3	3	3	3	3	3	3	3	3	3
															3	3	3	4	3						1	3	4	4	4	4	4	3	2	4	3	4	4	3	3	3	3	4	4	3
										4	3	4	4	4											1	3	4	3	4	4	3	3	4	4	4	3	3	4	3	3	4	3	4	4
3	4	4	4	4																					3	5	5	5	5	5	5	5	5	5	2	2	2	5	5	5	1	1	1	1
															3	3	3	3	3						1	3	3	3	3	3	3	3	3	3	3	3	3	3	3	3	3	3	3	3
					4	5	3	3	3																2	3	3	3	3	3	3	3	3	3	3	3	3	3	3	3	3	3	3	3
																				6	4	6	5	2	2	4	5	3	3	4	3	5	5	5	2	4	5	5	5	2	3	4	4	3
										4	5	5	3	5											2	5	3	4	3	3	3	3	3	4	3	3	3	4	3	3	2	3	3	3
					5	5	4	1	1																3	5	5	5	2	4	1	4	3	4	1	4	4	5	5	5	2	2	1	1
										5	5	5	5	5											1	4	4	4	4	4	4	4	4	4	4	4	4	4	4	4	4	4	4	4
										1	4	6	3	3											1	5	5	5	5	5	5	5	5	5	1	5	5	5	5	5	1	1	1	1
										3	2	5	4	4											4	4	1	2	2	4	2	4	3	3	3	4	3	3	1	3	3	4	4	5
										2	2	1	2	5											1	4	3	3	3	4	4	2	2	2	2	3	3	3	3	3	1	2	3	2
6	4	3	4	3																					1	3	3	4	5	5	3	2	3	5	4	3	5	4	2	3	2	3	4	4
3	4	4	4	4																					1	4	4	4	2	2	3	2	2	2	2	4	4	4	4	4	4	4	4	4
																				4	3	4	3	3	1	4	4	3	3	3	4	3	3	3	3	4	3	3	3	3	3	3	3	3
																				3	4	4	3	3	2	4	3	3	3	4	4	3	3	3	4	4	4	4	3	3	3	3	3	4
										3	3	3	3	4											2	5	4	4	4	4	4	4	4	4	3	3	3	4	3	3	3	3	3	2
																				6	1	1	1	1	2	5	5	5	5	5	5	5	5	5	5	5	5	5	5	5	1	1	1	1
															6	6	6	6	1						1	5	5	5	5	5	5	5	5	5	5	5	5	5	5	5	1	1	1	1
3	3	3	3	3																					2	3	3	3	3	3	3	3	3	3	3	3	3	3	3	3	3	3	3	3
																				4	4	4	4	4	1	4	4	4	3	3	4	4	3	3	4	5	4	5	4	4	3	3	3	3
																				3	4	4	4	4	1	3	3	3	3	3	3	3	3	3	3	3	3	3	3	3	3	3	3	3
															2	2	2	2	5						2	1	2	1	1	1	1	2	1	2	1	2	2	2	2	1	2	1	1	1
															6	6	6	6	6						1	5	4	3	3	3	4	4	4	4	3	3	3	4	4	4	2	2	2	2
										6	6	6	3	6											1	4	4	4	4	4	4	4	4	4	4	4	4	4	4	4	2	2	4	4
															6	6	1	6	6						3	3	3	4	1	1	3	3	2	2	3	2	5	3	1	3	3	2	2	2
										3	4	3	4	4											2	4	4	3	3	3	4	3	3	3	2	4	4	4	4	4	3	3	2	2
3	4	4	4	3																					1	3	3	3	3	3	3	3	3	3	3	3	3	3	3	3	3	3	3	3
3	4	3	5	1																					3	5	5	5	5	5	5	5	3	4	1	3	3	3	4	3	3	3	3	1
															4	3	4	4	3						1	3	3	3	3	3	3	3	3	3	3	3	3	3	3	3	3	3	3	3
										4	5	3	5	5											1	4	4	4	4	4	4	4	4	4	4	3	4	4	4	4	3	3	3	2
					3	3	3	4	3																1	5	4	4	4	4	5	5	4	4	1	5	5	5	5	4	1	1	1	1
										2	2	2	2	2											1	3	3	2	4	4	5	5	3	4	2	2	4	3	3	2	3	3	4	2
					3	3	3	3	3																1	2	3	2	2	2	1	2	2	2	2	2	3	2	2	2	2	3	3	3
																				3	6	6	3	4	1	4	4	2	2	2	5	4	2	3	4	5	5	5	5	5	3	3	2	3
															4	4	4	4	3						2	4	4	4	4	4	4	4	4	4	4	4	4	4	4	4	3	3	3	3
																				4	4	4	3	3	1	3	3	3	2	2	4	3	2	3	3	3	3	3	3	3	3	3	3	3
2	5	4	4	4																					2	3	3	3	3	3	3	3	3	3	3	3	3	3	3	3	3	4	4	3
										1	1	1	1	1											2	4	4	4	4	4	4	4	4	4	4	4	4	4	4	4	5	5	5	5
																				5	5	5	4	4	2	3	3	3	3	3	4	3	2	3	1	3	5	5	2	4	4	4	3	2
										4	4	4	4	4											1	2	2	2	4	4	4	4	4	4	4	2	3	4	3	3	4	3	3	4
6	1	6	1	6																					2	4	4	2	1	1	5	3	2	3	3	4	5	3	3	3	3	4	4	3
															4	4	4	4	4						1	3	4	4	4	4	4	4	3	3	4	4	4	3	4	4	4	4	3	4
					4	4	3	3	4																1	5	5	5	5	5	3	5	5	5	2	1	5	5	5	5	1	1	1	1
										3	3	4	3	3											2	4	4	3	3	3	3	4	3	4	2	3	4	4	4	2	3	3	3	3
															3	4	4	6	3						3	4	4	3	3	3	4	3	3	3	2	4	5	5	5	4	2	2	2	1
																				1	6	6	1	6	2	4	3	3	3	3	4	4	3	2	2	5	5	5	5	5	4	4	3	3
										5	5	5	5	3											2	4	4	4	4	4	3	3	3	4	4	4	3	4	4	4	4	4	4	4
										4	4	4	4	4											1	5	5	5	3	5	1	5	3	4	1	5	5	5	5	5	1	1	1	1
																				4	3	6	3	3	2	4	4	3	3	3	4	4	4	4	3	3	4	4	4	4	2	2	2	2
										4	6	4	3	6											1	4	3	3	3	2	4	4	3	5	1	3	5	5	5	5	3	3	2	2
																				2	4	5	3	2	3	4	2	2	2	2	4	3	2	2	2	4	2	4	2	4	1	1	1	1
2	1	2	4	2																					2	5	5	5	5	5	5	5	5	3	1	5	5	5	5	5	5	5	5	5
4	3	3	3	3																					1	3	3	3	3	3	3	3	3	3	3	3	3	3	3	3	3	3	3	3
										4	5	5	5	4											1	3	3	3	3	3	3	3	3	3	3	3	3	3	3	3	3	3	3	3
																				3	3	4	4	4	3	3	3	3	3	3	3	3	3	3	3	3	3	3	3	3	3	3	3	3
1	6	6	6	6																					1	4	4	4	4	4	4	4	4	4	4	4	4	4	4	4	3	3	3	3
										1	1	1	1	1											2	4	4	1	1	1	5	3	1	3	5	5	5	5	3	3	5	5	3	3
																				6	6	6	6	6	1	5	5	5	5	5	4	3	3	5	3	3	3	3	3	3	3	3	3	3
					1	4	3	1	3																1	5	5	5	5	5	5	5	5	5	5	5	5	5	5	5	5	5	5	5
															4	1	6	6	1						2	5	4	4	4	4	3	4	3	3	3	5	4	4	4	4	3	3	3	3
					4	5	4	4	4																2	2	4	3	3	3	1	4	3	4	3	3	4	3	2	3	3	3	2	3
																				6	6	6	6	6	1	5	5	5	5	5	5	5	5	5	5	5	5	5	5	5	1	2	1	2
4	3	3	3	3																					1	5	5	5	5	5	4	5	4	3	2	3	4	5	4	3	1	1	1	1
					5	3	4	4	5																1	3	3	4	3	2	2	3	3	4	3	3	3	2	2	4	3	4	3	3
															3	3	4	4	4						2	1	2	1	1	1	3	2	2	2	2	1	1	1	1	2	1	1	2	2
															3	3	3	3	4						1	5	4	3	2	1	1	2	3	4	5	5	4	3	2	1	5	4	3	2
					3	3	3	3	3																1	3	3	3	3	3	3	3	3	3	3	3	3	3	3	3	3	3	3	3
										4	4	4	4	4											1	3	3	3	3	3	3	3	3	3	3	3	3	3	3	3	3	3	3	3
																				3	4	4	4	3	2	5	5	5	5	5	5	5	5	5	1	1	5	5	1	5	1	1	1	1
					6	5	6	6	5																1	5	5	5	5	5	5	5	5	5	5	5	5	5	5	5	3	3	3	3
																				5	3	6	5	2	3	5	4	4	4	4	5	5	4	5	2	1	1	4	1	1	3	3	2	2
										3	3	3	3	3											2	5	5	5	5	5	5	5	5	5	5	5	5	5	5	5	3	3	3	3
4	4	4	5	5																					2	5	5	3	3	3	5	5	4	5	2	4	5	5	5	5	1	1	1	1
3	4	3	5	5																					2	4	5	3	2	3	4	4	3	4	5	4	3	4	4	3	2	2	2	2
															6	2	6	2	5						1	4	3	3	2	2	4	4	2	3	2	5	4	3	5	3	4	4	4	3
2	5	5	5	5																					2	5	5	5	5	5	5	5	5	5	1	1	3	5	5	5	1	1	2	1
															4	4	4	3	3						2	5	4	4	4	4	3	5	3	5	2	5	3	4	5	4	2	2	2	2
																				6	6	6	6	6	1	5	4	4	3	3	4	3	3	3	2	4	4	4	4	5	3	3	2	2
										3	5	2	3	5											3	4	4	3	3	3	3	3	3	3	3	3	2	4	4	4	2	2	3	2
					4	3	4	4	4																2	4	4	4	3	3	4	4	3	3	2	3	5	5	4	4	2	2	2	2
																				6	1	6	1	1	1	5	5	4	2	4	4	4	3	4	1	3	3	4	3	3	2	2	2	2
					4	5	4	4	4																1	4	4	3	3	2	4	4	5	4	1	5	5	4	4	5	3	3	3	3
															6	6	6	6	6						1	3	3	3	3	3	3	3	3	3	3	3	3	3	3	3	3	3	3	3
															6	1	6	6	6						1	5	5	5	5	5	5	5	4	5	1	5	5	5	5	5	2	2	2	2
															4	4	4	5	4						1	4	4	3	3	3	4	4	3	4	2	5	4	4	3	4	2	3	2	2
										5	2	5	4	3											1	4	2	2	2	2	3	3	3	3	2	4	4	4	4	4	3	3	2	3
																				3	4	4	4	3	1	5	5	5	5	5	5	5	5	5	5	5	5	5	5	5	3	3	3	3
					5	5	3	3	1																1	4	4	4	3	3	4	4	3	3	3	3	3	3	4	3	3	3	3	2
																				4	6	3	3	6	1	2	2	2	2	2	3	2	2	4	4	3	5	5	4	4	3	3	3	3
3	3	4	3	4																					3	4	2	3	4	3	3	4	2	3	4	3	4	5	3	4	3	4	3	3
					5	2	1	2	2																1	4	5	3	4	5	4	3	5	5	4	4	5	4	3	5	4	5	4	4
																				4	4	4	3	3	1	3	3	3	3	3	3	3	3	3	3	3	3	3	3	3	3	3	3	3
										3	4	3	2	3											2	4	5	4	5	4	4	4	4	4	5	4	5	5	4	4	5	4	5	5
															3	5	6	3	3						2	5	5	4	3	3	3	4	5	5	1	4	4	4	3	3	2	1	3	1
																				4	4	4	4	3	3	3	3	3	3	4	3	3	3	3	3	3	3	4	3	3	3	3	4	3
															4	4	4	4	4						3	3	4	3	3	3	3	3	3	3	3	3	3	3	3	3	3	3	3	3
										1	6	1	1	5											2	5	3	3	3	3	3	3	3	3	2	3	3	3	3	3	3	3	3	3
															4	4	4	4	4						2	4	4	4	4	4	4	4	4	4	4	3	3	3	3	3	3	3	3	3
3	4	3	4	3																					2	5	5	3	4	4	4	5	4	4	1	4	4	4	5	4	1	1	1	1
															2	4	2	2	1						2	5	5	5	5	5	3	5	5	5	1	1	1	1	1	1	1	1	1	1
																				3	3	3	3	3	1	3	3	3	3	3	3	3	3	3	3	3	3	3	3	3	3	3	3	3
															2	5	5	2	5						1	4	4	2	2	2	4	4	3	4	2	5	5	5	1	4	1	1	1	1
																				3	4	3	3	4	3	5	4	4	4	4	4	4	3	4	4	4	3	4	3	4	3	4	3	3
										3	4	4	3	3											2	4	4	3	3	4	4	4	3	4	3	3	4	4	3	4	2	2	2	1
										5	5	5	3	2											2	4	2	3	3	3	4	4	3	4	3	4	4	4	4	4	4	4	4	4
					3	4	4	3	3																1	3	3	3	3	3	3	3	3	3	3	3	3	3	3	3	3	3	3	3
															4	1	3	6	5						2	4	4	4	4	4	4	4	4	4	4	4	5	5	5	5	3	3	4	3
3	3	3	4	3																					1	5	5	5	5	5	5	5	5	5	5	5	5	5	5	5	1	1	1	1
3	5	2	4	3																					1	4	3	3	3	3	3	3	3	3	3	4	4	4	2	4	3	3	3	3
										1	6	6	1	6											1	3	3	3	3	3	3	3	3	3	3	3	3	3	3	3	3	3	3	3
																				5	5	5	4	2	1	4	4	4	4	4	2	5	4	4	1	3	3	4	4	4	2	1	2	1
										5	4	4	5	3											3	3	3	3	3	3	4	4	3	3	3	4	4	4	4	4	3	3	3	3
															6	6	6	1	1						1	4	4	2	2	2	4	4	4	5	1	5	5	5	5	5	2	4	4	4
3	3	3	3	3																					3	3	3	3	3	3	3	3	3	3	3	3	3	3	3	3	3	3	3	3
4	4	4	4	3																					2	3	3	2	3	3	3	2	3	3	3	4	3	3	3	3	2	3	3	3
4	4	4	4	4																					1	3	3	3	3	3	3	3	3	3	3	3	3	3	3	3	3	3	3	3
										3	3	4	3	3											2	3	3	3	3	3	4	4	3	3	3	4	3	3	3	3	3	4	4	3
																				3	3	4	3	3	1	3	3	3	3	3	2	1	2	2	2	2	2	2	2	2	4	3	4	4
5	5	5	5	4																					3	4	4	4	4	3	3	3	3	3	3	3	4	4	4	4	2	2	2	2
																				1	5	6	4	6	1	5	4	3	3	2	4	5	2	3	3	4	4	4	4	3	4	4	3	3
					4	5	3	4	5																2	4	4	3	3	3	4	4	4	5	1	5	5	5	3	5	2	2	3	1
															3	4	3	3	3						1	3	3	3	3	3	3	3	3	3	3	3	3	3	3	3	3	4	3	3
										4	4	3	4	4											2	5	5	5	5	5	5	5	5	5	5	5	5	5	5	5	1	1	1	1
										3	4	4	4	4											3	4	3	2	2	2	3	3	2	3	3	3	4	4	3	4	4	4	3	3
															3	3	3	3	3						1	3	3	3	3	3	3	3	3	3	3	3	3	3	3	3	3	3	3	3
															2	2	2	2	2						1	2	2	2	1	1	4	2	2	2	4	3	3	3	3	2	4	4	4	4
					3	4	4	3	3																1	3	3	3	3	3	3	3	3	3	3	3	3	3	3	3	3	3	3	3
																				4	5	4	4	4	1	3	3	3	3	3	3	3	3	3	3	3	3	3	3	3	3	3	3	3
										5	5	5	5	5											1	2	3	2	3	3	3	3	3	3	3	3	3	3	3	3	3	3	4	3
										3	3	2	3	3											1	3	4	3	3	3	3	3	3	3	3	3	3	3	3	3	3	3	3	3
																				3	4	4	4	3	2	3	2	3	4	3	2	3	1	3	2	2	4	3	1	2	2	3	3	2
																				6	2	3	2	3	2	5	5	5	5	5	5	5	5	5	5	3	4	3	3	3	1	1	1	1
																				4	4	4	4	4	1	3	3	3	3	3	3	3	3	3	3	3	3	3	3	3	3	3	3	3
																				1	1	6	1	6	1	5	5	5	5	5	3	5	5	5	5	1	3	4	3	4	1	1	1	1
															5	5	5	5	2						1	4	2	2	2	4	4	4	2	2	4	4	4	4	2	2	4	4	2	4
															5	4	5	3	3						2	5	5	5	5	5	5	5	5	5	3	4	2	2	5	2	1	1	1	1
3	4	3	4	3																					1	3	3	3	3	3	3	3	3	3	3	3	3	3	3	3	3	3	3	3
																				4	4	4	4	4	2	3	3	3	3	3	3	3	3	3	3	3	3	3	3	3	3	3	3	3
					4	4	4	4	4																1	3	3	3	3	3	3	3	3	3	3	3	3	3	3	3	3	3	3	3
															4	3	3	5	4						2	4	4	3	3	3	4	4	3	3	3	4	4	4	4	4	3	3	3	3
					4	4	3	3	3																1	5	5	5	5	5	1	5	5	5	1	3	3	5	5	5	1	1	1	1
															3	3	3	3	3						3	4	4	2	2	2	4	2	2	2	4	4	5	4	4	4	5	4	4	5
										3	3	3	4	3											2	4	4	3	3	3	4	3	3	3	3	4	4	4	3	3	4	4	4	4
																				4	6	5	1	5	1	5	4	2	2	3	4	5	4	3	1	5	5	5	3	4	1	1	1	1
					6	1	1	1	1																1	5	5	5	5	5	5	5	5	5	5	5	5	5	5	5	1	1	1	1
3	4	3	4	4																					2	3	3	3	3	3	3	3	3	3	3	3	3	3	3	3	3	3	3	3
					1	1	1	1	1																1	5	5	5	5	5	5	5	5	5	5	5	5	5	5	5	5	5	5	5
6	5	5	5	4																					1	3	3	4	3	4	3	4	4	3	4	3	4	3	4	4	3	3	4	4
															4	3	4	3	4						1	5	4	4	4	4	4	4	4	4	4	4	4	4	3	3	3	3	2	2
															6	4	6	4	5						2	5	4	4	3	4	3	5	3	4	3	4	4	4	5	4	3	3	3	3
																				3	3	3	3	3	2	5	5	5	5	5	5	5	5	5	5	5	5	5	5	5	1	1	1	1
															5	5	2	3	5						2	4	3	4	3	3	3	4	4	3	3	3	3	3	2	3	3	4	3	3
																				4	4	3	3	4	1	5	5	5	5	5	5	5	5	5	5	4	1	3	1	1	1	1	1	4
1	6	1	6	2																					1	5	5	4	4	4	5	4	4	5	3	4	5	5	2	4	3	3	3	3
															4	4	5	4	5						1	5	5	5	5	4	3	5	4	4	1	2	5	5	1	4	2	1	1	1
3	6	4	5	4																					2	4	4	3	3	4	4	4	2	3	1	4	5	5	4	3	3	2	3	2
																				6	2	6	5	1	1	5	3	3	3	3	4	4	3	4	2	5	4	4	5	5	3	3	1	1
																				4	4	4	4	4	1	3	3	3	3	3	3	3	3	3	3	3	3	3	3	3	3	3	3	3
4	5	4	4	5																					1	2	2	3	3	2	3	3	3	3	3	2	3	3	2	2	4	3	3	3
																				1	1	6	1	6	1	5	3	3	3	1	3	5	1	3	1	5	5	5	5	3	1	1	1	1
					4	4	4	4	4																2	3	3	3	3	3	3	3	3	3	3	3	3	3	3	5	3	3	3	3
																				4	4	4	4	4	1	1	1	1	1	1	1	1	1	1	1	1	1	1	1	1	1	1	1	1
															4	4	4	4	4						3	5	5	5	5	5	5	5	5	5	5	5	5	5	5	5	1	1	1	1
					5	5	5	5	5																1	3	3	3	3	3	3	3	3	3	3	3	3	3	3	3	3	3	3	3
					4	4	3	3	3																1	3	3	3	3	3	3	3	3	3	3	3	3	3	3	3	3	3	3	3
										5	5	5	5	5											1	4	4	4	4	4	5	5	5	4	3	3	3	3	3	3	3	3	3	3
															2	5	3	4	5						1	4	3	3	3	3	4	4	3	3	3	4	4	4	4	4	4	4	4	4
										4	4	4	4	4											2	3	3	3	2	2	3	3	3	3	3	4	4	4	4	4	4	3	3	4
										4	3	3	3	4											2	3	2	3	2	4	3	3	2	3	4	3	2	3	3	4	3	3	3	4
															5	4	2	3	1						1	3	3	2	2	1	4	4	3	2	3	5	4	4	4	4	3	2	3	3
										3	3	3	3	3											1	3	3	3	3	3	3	3	3	3	3	3	3	3	3	3	3	3	3	3
										6	5	6	4	4											1	5	5	3	3	4	5	4	3	3	3	4	3	4	4	3	2	2	2	1
										3	4	2	2	3											1	4	4	4	4	4	4	4	4	4	4	4	4	4	4	4	2	2	4	2
					1	6	6	6	1																1	5	5	5	4	4	4	4	5	4	2	4	4	4	5	5	1	1	1	1
																				3	3	4	5	4	4	4	4	3	4	5	3	4	5	3	3	4	3	4	5	3	4	4	4	3
4	4	5	4	5																					3	5	5	5	5	5	4	5	5	4	1	4	5	5	5	5	1	1	1	1
					4	4	4	4	4																2	4	5	4	4	4	4	4	4	4	4	4	4	4	4	4	4	4	4	4
										3	4	3	3	4											1	5	4	3	4	3	4	5	3	4	1	3	4	4	3	3	3	3	3	3
																				4	3	3	3	3	3	3	4	4	5	5	5	4	4	5	5	5	5	4	5	5	5	5	4	4
																				1	6	1	6	6	3	3	3	3	3	3	3	3	3	3	3	3	3	3	3	3	3	3	3	3
3	5	2	5	5																					2	3	3	3	3	3	3	3	3	3	3	3	3	3	3	3	3	3	3	3
					1	6	1	1	1																1	3	3	3	3	3	3	3	3	3	3	3	3	3	3	3	3	3	3	3
					3	3	4	3	3																1	3	4	3	3	3	3	2	3	3	3	4	3	3	3	3	2	3	3	3
										6	6	6	5	5											3	4	2	2	1	1	2	2	2	2	1	2	2	2	2	5	3	2	2	2
										3	3	3	3	3											2	3	3	3	3	3	3	3	3	3	3	3	3	3	3	3	3	3	3	3
										2	2	2	1	5											2	4	4	5	4	4	4	4	4	4	4	4	4	4	4	4	4	3	4	3
					4	5	2	2	4																2	5	5	4	4	4	4	5	4	4	4	4	4	4	4	4	3	3	3	3
					6	6	6	6	1																2	5	5	5	5	5	5	5	5	5	5	5	5	5	4	5	1	1	1	1
															4	4	4	3	4						3	3	3	4	3	3	3	2	2	3	3	3	3	4	3	2	2	2	3	2
4	4	4	4	4																					1	3	3	3	3	3	3	3	3	3	3	3	3	3	3	3	3	3	3	3
2	2	2	2	3																					3	5	5	5	5	5	4	5	5	5	5	3	4	5	5	5	1	1	1	1
										3	4	5	5	2											1	4	3	4	4	3	5	4	4	4	2	4	5	5	4	5	2	1	3	2
															3	3	3	3	3						2	3	3	3	3	3	3	3	3	3	3	3	3	3	3	3	2	2	2	2
																				5	4	5	3	3	2	4	3	3	3	2	2	5	3	3	2	4	4	4	4	4	3	3	3	2
										4	3	3	4	3											1	3	3	3	3	3	3	3	3	3	3	3	3	3	3	3	3	3	3	3
										1	4	3	3	1											3	1	1	1	1	1	1	1	1	1	5	5	1	1	3	1	4	4	4	2
															4	4	4	4	4						2	4	3	3	3	2	3	2	2	2	3	3	3	4	4	5	3	3	3	2
																				3	3	4	2	3	1	5	4	4	5	5	3	5	5	5	1	2	5	5	5	2	3	2	1	1
										4	6	1	1	6											1	5	5	5	5	5	5	5	5	5	1	3	3	3	3	3	1	1	1	1
										2	4	5	3	3											2	4	4	3	3	3	3	4	4	4	4	2	3	2	3	3	3	4	4	3
																				3	5	3	3	2	1	4	4	4	2	2	4	4	3	4	2	5	5	5	5	5	2	2	2	2
					4	4	4	4	4																1	3	3	3	3	3	3	3	3	3	3	3	3	3	3	3	3	3	3	3
										4	4	4	3	3											1	3	3	3	3	3	3	3	3	3	3	3	3	3	3	3	3	3	3	3
															2	2	2	2	4						1	4	4	4	4	4	2	2	2	4	2	2	4	2	3	3	2	2	2	2
					4	4	4	3	4																1	5	5	5	5	5	5	5	5	5	5	2	5	5	5	5	3	3	3	3
										3	6	4	4	4											2	4	4	4	4	4	3	4	4	4	4	4	4	4	3	3	3	3	3	2
															3	1	1	1	1						1	5	4	4	4	4	4	4	5	4	3	3	4	5	4	4	3	5	4	4
										4	4	4	4	5											1	4	4	4	4	4	4	4	4	4	2	2	3	3	3	3	3	3	4	3
																				5	3	5	2	6	1	5	5	4	4	4	3	4	2	4	1	3	2	3	4	3	2	2	3	1
																				3	3	4	3	4	3	3	3	3	3	3	3	3	3	3	3	3	3	3	3	3	3	3	3	3
															3	3	3	4	4						1	3	3	3	3	3	4	4	3	3	3	3	4	4	2	2	3	3	4	3
										1	6	2	2	6											2	5	4	4	4	4	4	3	3	3	3	3	3	3	3	3	3	3	3	3
																				2	3	4	3	3	3	5	5	5	5	5	1	5	5	5	1	3	5	5	5	5	1	1	1	1
					6	1	1	6	6																1	5	5	5	3	5	4	5	5	5	1	5	5	5	5	5	1	1	1	1
																				3	4	4	3	4	1	5	3	3	3	3	4	5	3	3	2	4	5	5	4	5	1	1	1	1
										5	6	2	5	3											3	4	2	2	2	2	4	3	3	3	3	4	4	3	3	4	5	5	4	4
6	1	6	2	5																					1	5	5	5	5	5	5	5	5	5	3	3	4	4	3	3	3	3	3	3
					5	2	2	4	2																1	5	5	5	5	5	5	5	5	5	5	5	5	4	4	4	3	3	3	3
																				5	5	6	5	1	3	4	3	3	3	3	4	3	3	3	3	4	3	3	3	3	4	3	3	3
																				4	4	4	4	4	2	4	4	4	3	4	4	4	3	3	2	3	5	5	3	3	3	3	3	3
															4	3	4	4	4						2	2	2	2	3	2	2	3	2	2	3	4	3	2	2	2	4	3	4	3
															4	2	4	4	4						2	5	4	3	4	4	4	4	3	3	2	4	4	4	4	3	3	3	3	3
																				6	6	1	6	1	1	5	5	5	5	5	5	5	5	5	1	1	5	5	5	5	3	3	3	1
																				1	4	5	5	2	1	5	3	3	2	2	4	3	2	2	2	4	5	5	4	5	3	2	2	1
																				5	5	5	5	5	3	3	3	3	3	3	3	3	3	3	3	3	3	3	3	3	3	3	3	3
3	4	4	4	3																					2	3	3	3	3	3	3	3	3	3	3	3	3	3	3	3	3	3	3	3
4	6	6	5	2																					1	5	5	5	5	5	4	5	5	5	1	3	3	3	3	3	1	1	1	1
					6	3	4	4	3																1	5	5	5	5	5	5	5	5	5	4	2	4	3	4	4	1	1	1	1
					3	5	5	6	2																3	2	2	2	2	2	3	2	2	2	3	4	3	4	3	3	4	4	4	4
					4	4	3	4	3																1	3	4	3	3	4	4	3	3	4	3	4	4	3	3	3	3	4	2	2
															3	4	4	3	4						1	3	3	3	3	3	3	3	3	3	3	3	3	3	3	3	3	3	3	3
															2	5	5	2	2						1	5	5	4	5	5	4	5	5	3	2	3	4	3	2	3	1	1	1	3
															2	4	1	2	3						1	2	4	3	1	1	4	2	3	4	1	3	3	2	5	4	4	2	2	2
3	4	4	4	3																					1	4	3	3	3	3	3	3	3	3	2	3	3	3	3	3	3	2	3	2
					4	3	3	2	4																1	3	3	3	4	3	2	4	3	3	4	3	4	3	3	3	3	3	4	3
					3	3	3	3	3																1	3	3	2	2	2	3	2	2	3	3	5	4	4	4	4	4	4	4	4
										3	3	3	3	3											1	3	3	3	3	3	3	3	3	3	3	3	3	3	3	3	3	3	3	3
										4	4	5	4	3											1	3	4	3	3	3	4	3	4	3	3	3	2	3	2	2	3	2	3	2
					4	4	4	3	4																2	5	5	5	5	5	4	5	5	5	1	4	4	4	4	5	1	1	1	1
										4	3	4	3	5											1	4	4	3	3	3	4	3	4	5	4	3	4	3	3	3	3	4	3	3
					5	4	4	4	4																1	4	4	4	4	4	4	4	4	4	4	4	4	4	4	4	4	4	4	4
										3	5	3	6	2											1	3	3	3	4	4	4	5	5	5	5	5	5	5	5	5	5	4	4	5
2	5	3	4	2																					2	3	1	1	1	1	3	3	2	2	4	5	4	4	2	1	3	4	4	3
4	3	3	3	3																					2	4	4	3	3	3	4	4	3	3	3	3	4	4	4	3	3	3	3	3
										4	3	3	4	3											1	5	5	5	5	5	5	5	5	5	5	5	5	5	5	5	5	5	5	5
																				3	3	2	3	4	2	3	3	3	3	3	2	3	3	3	3	4	3	3	4	4	2	2	3	2
															4	4	4	3	3						1	4	4	4	4	4	4	4	4	4	4	4	4	4	4	4	4	4	4	4
					4	4	4	4	3																2	4	3	2	3	3	4	4	3	3	3	2	3	3	3	3	3	2	2	2
										3	4	1	1	5											2	4	4	3	2	3	4	4	3	2	3	4	4	4	3	3	2	2	3	2
															5	4	5	4	3						2	4	4	4	4	3	4	3	3	3	3	3	3	3	3	3	3	3	3	3
										3	4	5	5	2											1	4	4	3	3	3	3	4	3	3	2	4	3	3	3	3	3	3	4	3
4	4	4	4	4																					2	3	3	3	3	3	3	3	3	3	3	3	3	3	3	3	3	3	3	3
4	3	4	3	4																					1	3	3	3	3	3	3	3	3	3	3	3	3	3	4	3	2	2	2	2
										4	4	3	5	4											2	2	3	3	2	3	3	2	4	3	3	3	2	3	3	4	3	3	3	3
															4	4	4	4	4						1	3	3	3	3	3	3	3	3	3	3	3	3	3	3	3	3	3	3	3
															3	3	3	3	3						2	3	3	3	3	3	3	3	3	3	3	3	3	3	3	3	3	3	3	3
					1	6	6	6	1																2	5	5	4	5	4	2	5	3	3	1	5	4	2	5	5	2	2	1	1
																				5	3	3	2	5	1	5	5	5	5	5	3	5	5	3	1	4	4	4	3	3	3	3	3	3
5	5	5	5	4																					2	3	3	3	3	3	3	3	3	3	3	3	3	3	3	3	3	3	3	3
										3	3	3	3	3											1	3	3	3	3	3	3	3	3	3	3	3	3	3	3	3	3	3	3	3
					5	5	5	5	5																1	2	3	4	3	2	3	3	3	3	4	3	3	3	3	3	2	3	3	3
																				3	4	5	3	5	1	4	3	4	4	4	4	4	2	3	2	3	4	4	3	3	3	3	2	3
																				4	4	3	3	4	1	4	3	3	3	3	4	3	3	3	3	3	3	3	3	3	3	3	4	3
																				3	4	4	3	3	1	5	5	5	5	5	3	5	5	5	1	2	3	5	1	3	1	1	1	1
															6	6	6	1	1						4	5	2	2	2	2	5	5	2	2	2	5	4	4	4	4	4	4	4	4
															5	1	2	6	5						3	1	1	1	1	1	1	1	1	1	1	5	3	5	1	1	5	4	4	4
2	6	4	5	2																					1	5	4	3	3	4	4	4	3	3	1	3	5	5	4	4	1	1	1	1
										4	4	4	4	4											1	4	4	4	4	4	4	4	4	4	4	4	4	4	4	4	2	2	2	2
																				3	3	2	3	2	1	3	4	3	3	4	3	2	4	3	3	3	4	4	4	3	3	4	3	3
										1	6	1	5	1											1	5	3	3	3	3	4	4	3	3	2	3	4	3	4	4	3	3	3	3
																				4	4	3	3	4	1	3	3	3	3	3	3	3	3	2	3	3	3	3	3	3	3	3	3	3
																				4	4	4	4	4	2	4	3	3	3	3	3	3	3	3	3	3	3	3	3	3	3	3	3	3
										5	3	5	2	3											1	4	2	4	5	4	4	2	5	2	3	4	3	4	3	2	4	2	4	4
																				5	5	4	6	4	1	2	3	3	3	3	3	3	3	3	3	3	2	3	3	3	3	3	3	3
1	1	1	1	1																					1	3	3	3	3	3	3	3	3	3	3	3	3	3	3	3	3	3	3	3
2	2	5	2	5																					1	2	3	2	4	3	2	3	4	3	2	4	3	3	4	2	3	4	2	3
																				5	4	4	4	4	4	5	5	5	4	4	4	4	5	4	4	4	4	4	4	4	5	4	4	5
															3	4	5	3	3						1	5	4	5	4	3	4	5	4	4	5	5	4	3	4	5	4	4	4	4
																				3	4	5	6	2	2	5	5	5	5	4	4	4	3	5	2	2	2	3	5	5	1	1	1	1
4	4	3	3	3																					3	4	4	4	3	3	4	4	3	3	3	4	4	4	4	4	2	2	3	3
					4	4	4	4	4																2	3	3	3	3	3	3	3	3	3	3	3	3	3	3	3	3	3	3	3
4	3	4	4	3																					2	5	5	5	5	5	4	5	5	5	1	5	5	5	3	5	1	1	1	1
					3	3	4	3	4																1	1	3	3	4	4	1	2	3	3	3	2	3	3	3	3	3	3	4	4
															3	4	4	4	4						1	4	4	4	4	4	4	4	4	4	4	4	4	4	4	4	3	3	3	3
																				4	3	4	4	4	1	4	4	3	2	1	1	1	1	2	1	1	2	2	2	2	3	4	4	4
					3	3	4	3	4																1	3	3	3	3	3	3	3	3	3	3	3	3	3	3	3	3	3	3	3
2	2	1	3	3																					1	5	5	5	5	5	4	5	5	5	5	3	4	4	4	4	4	4	5	4
																				4	4	4	4	3	1	4	4	4	4	4	4	4	4	4	4	4	4	4	4	4	4	4	4	4
															3	3	3	3	3						3	3	3	3	3	3	3	3	3	3	3	3	3	3	3	3	3	3	3	3
																				4	4	3	3	4	1	3	3	3	3	3	3	3	3	3	3	3	3	3	3	3	3	3	3	3
										1	6	6	1	6											1	5	5	5	5	5	4	5	5	4	2	3	4	4	4	3	4	4	4	4
					3	3	3	3	3																2	5	5	5	5	5	5	5	5	5	5	5	5	5	5	5	1	1	1	1
					3	4	4	3	4																2	3	3	3	3	3	3	3	3	3	3	3	3	3	3	3	3	3	3	3
										3	3	5	3	5											2	3	3	3	3	3	4	3	3	3	3	3	3	4	4	2	4	3	3	3
										3	4	4	3	5											1	3	3	3	3	3	3	3	2	3	3	3	4	3	3	3	3	3	3	3
															4	4	4	4	3						1	3	4	4	4	3	3	4	4	3	4	3	4	3	3	4	3	3	3	3
					3	4	5	4	4																1	4	4	2	4	4	2	5	3	4	2	4	3	5	3	3	2	2	2	2
					3	3	4	3	5																1	2	2	3	3	3	3	2	3	2	3	2	2	5	4	3	2	2	3	2
										3	3	3	3	3											4	4	4	4	4	4	4	4	4	5	4	5	4	4	5	4	4	5	5	4
																				4	4	4	4	4	2	3	4	4	3	3	4	3	3	3	3	4	3	3	3	3	3	3	3	2
										3	4	3	3	4											1	4	4	3	2	2	3	3	3	3	2	4	3	3	3	3	3	3	3	3
										3	3	3	3	3											3	5	5	5	5	5	5	5	5	5	5	5	5	5	5	5	5	5	5	4
										4	5	3	4	4											1	3	3	3	3	3	3	3	3	3	3	3	3	3	3	3	3	3	3	3
					6	6	6	5	6																1	4	4	3	3	3	3	3	3	3	3	3	3	3	3	3	4	5	4	5
																				5	5	5	2	1	1	5	4	4	2	4	4	4	4	4	2	2	4	4	4	4	4	4	4	4
4	4	4	4	4																					1	3	3	3	3	3	3	3	3	3	3	3	3	3	3	3	3	3	3	3
					3	4	4	4	3																1	3	3	3	3	3	3	3	3	3	3	3	3	3	3	3	3	3	3	3
																				5	5	5	5	5	4	3	4	4	4	4	4	4	4	4	4	4	4	4	4	4	4	4	4	4
										3	4	3	4	4											2	4	4	4	4	4	4	4	4	4	4	4	4	4	4	5	1	1	1	1
										4	3	4	4	3											1	4	4	4	4	4	3	4	4	4	2	4	4	4	4	3	2	2	1	1
																				4	4	4	3	3	2	4	2	2	2	2	3	2	2	2	3	3	3	3	3	3	3	3	3	3
										4	4	4	3	3											2	4	4	4	4	4	4	4	4	4	4	4	4	4	4	4	3	3	3	3
																				4	4	4	4	4	4	3	3	3	3	3	3	3	3	3	3	3	3	3	3	3	3	3	3	3
															1	6	6	6	1						1	5	5	5	5	5	1	5	5	5	5	1	5	5	5	5	1	1	1	1
																				5	6	5	2	5	1	4	5	4	4	4	5	4	4	3	1	4	4	5	4	4	2	3	4	2
					4	4	4	5	4																2	3	3	3	3	3	3	3	3	3	3	3	3	3	3	3	3	3	3	3
					4	4	5	4	4																1	5	4	4	4	4	1	5	4	4	1	2	4	4	5	5	1	1	1	1
																				4	3	5	5	3	3	4	3	2	3	2	3	4	3	3	3	2	3	3	3	3	2	3	2	3
3	3	4	3	3																					2	4	4	4	4	4	4	4	4	4	4	4	4	4	4	4	2	3	3	3
															6	5	6	5	5						4	5	4	3	4	5	4	3	4	5	4	3	4	5	4	3	5	4	3	2
										1	6	6	2	5											4	4	5	5	5	5	5	5	5	5	5	5	5	4	5	4	5	5	5	4
					3	3	3	3	3																1	3	3	4	3	3	3	4	3	3	4	3	4	3	3	3	3	3	4	3
																				5	4	4	1	1	1	1	1	1	1	1	1	1	1	1	1	1	1	1	1	1	1	1	1	1
					3	3	3	3	3																2	2	3	3	3	3	3	3	3	3	3	2	2	2	2	2	2	2	2	2
3	5	3	3	3																					4	5	5	5	5	5	5	5	5	5	5	5	5	5	5	5	5	5	5	5
															3	3	3	3	3						1	3	3	3	3	3	3	2	3	2	3	3	3	2	2	3	3	3	3	3
															6	1	1	6	6						2	5	5	5	5	5	5	5	5	5	5	5	5	5	5	5	1	1	1	1
																				4	4	3	4	4	1	3	3	3	3	3	3	3	3	3	3	3	3	3	3	3	3	3	3	3
															3	6	4	6	2						1	5	4	3	5	5	5	4	3	2	1	4	4	4	3	2	1	1	2	3
					4	4	4	4	4																1	3	3	3	3	3	3	3	3	3	3	3	3	3	3	3	3	3	3	3
										3	5	4	5	4											2	5	5	5	4	4	5	4	3	3	3	5	3	4	5	4	3	5	4	4
										3	3	5	4	5											3	3	3	4	3	4	4	4	3	4	4	4	4	4	3	3	4	4	4	3
															5	5	4	4	4						2	4	4	4	4	4	4	4	4	4	4	4	4	4	4	4	5	5	5	5
															4	4	3	4	4						4	5	4	4	5	5	5	5	4	5	5	5	5	4	5	5	4	5	5	4
																				4	4	4	4	3	3	3	3	3	3	3	3	3	3	3	3	3	3	3	3	3	3	3	3	3
																				2	3	4	3	5	1	5	3	3	3	3	5	4	4	4	3	4	3	4	4	2	2	3	3	2
																				5	6	6	4	6	2	4	4	3	3	4	4	4	4	4	3	5	4	4	4	4	2	2	2	2
										3	3	4	4	2											2	5	5	4	4	4	3	5	5	5	2	3	4	5	5	5	2	2	2	1
															2	6	4	3	3						1	4	3	2	2	2	4	3	2	3	2	5	4	4	3	4	2	2	2	1
					4	3	3	3	3																1	3	3	3	3	3	3	4	4	2	2	2	2	3	4	4	4	5	3	4
																				4	3	4	3	4	1	4	4	3	3	3	3	3	3	3	3	4	4	4	3	3	3	3	3	3
																				5	4	4	4	3	1	1	1	1	1	1	1	1	1	1	1	1	1	1	1	1	1	1	1	1
																				4	4	3	4	3	1	5	4	4	4	4	3	3	3	3	3	3	3	3	3	3	2	2	2	2
										5	6	5	6	2											1	3	4	3	3	3	2	3	3	4	3	3	2	2	4	3	4	3	4	4
															5	4	5	4	3						2	4	4	3	3	3	4	5	5	4	2	2	2	2	4	3	3	3	2	1
3	4	4	4	3																					2	3	3	3	3	3	3	4	3	3	3	4	3	3	3	3	3	3	3	2
										4	5	3	5	3											1	4	5	5	5	5	4	4	4	4	4	4	4	4	4	4	3	3	3	3
																				5	5	5	5	5	1	3	3	3	3	3	3	3	3	3	3	3	3	3	3	3	3	3	3	3
										3	4	3	4	3											2	4	4	5	4	4	4	5	4	4	1	3	5	5	4	3	2	2	1	1
																				4	4	4	4	4	1	3	3	3	3	3	3	3	3	3	3	3	3	3	3	3	3	3	3	3
[truncated: 2 more rows]
